# Supplementary material for: Integrative Analyses Reveal the Physiological and Molecular Role of Prohexadione Calcium in Regulating Salt Tolerance in Rice
Source: Int J Mol Sci. 2024 Aug 22;25(16):9124. doi: 10.3390/ijms25169124 (PMC11354818; doi:10.3390/ijms25169124)
Supplement: Supplementary file 1 [file ijms-25-09124-s001.zip]

Archive with 1 entries (1 files):
- ijms-3072360-supplementary.xlsx
