# Supplementary material for: Integrative Analyses Reveal the Physiological and Molecular Role of Prohexadione Calcium in Regulating Salt Tolerance in Rice
Source: Int J Mol Sci. 2024 Aug 22;25(16):9124. doi: 10.3390/ijms25169124 (PMC11354818; doi:10.3390/ijms25169124)
Supplement: Supplementary file 1 [file ijms-25-09124-s001.zip › ijms-3072360-supplementary.xlsx]

## Sheet: Table S1
Table S1. Comparison of qRT-PCR results with RNA sequencing data.
gene	qRT-PCR						RNA测序
LOC4325003	ICK	33.1264	26.5369	6.58946	0	1
	IS	34.1272	26.8334	7.29381	0.704357	0.613716	ICK vs IS	-0.499989
	ISPCM	33.8502	25.8905	7.95979	1.37033	0.386803	ICK vs ISPCM	-0.549253
	HCK	29.8399	25.4052	4.43469	0	1
	HS	29.4828	24.6344	4.84842	0.413736	0.750677	HCK vs HS	-1.22255
	HSPCM	31.1606	25.8058	5.3548	0.920113	0.528468	HCK vs HSPCM	-0.503869
LOC9266695	ICK	35.404	26.5369	8.86716	0	1
	IS	36.2415	26.8334	9.40811	0.540951	0.687318	ICK vs IS	-1.06147
	ISPCM	36.02	25.8905	10.1295	1.26235	0.416865	ICK vs ISPCM	-1.59067
	HCK	31.599	25.4052	6.19384	0	1
	HS	34.0135	24.6344	9.3791	3.18527	0.109936	HCK vs HS	-2.62766
	HSPCM	35.0692	25.8058	9.26348	3.06965	0.119109	HCK vs HSPCM	-0.975145
LOC9270505	ICK	36.2302	26.5369	9.69335	0	1
	IS	38.5112	26.8334	11.6777	1.98437	0.252723	ICK vs IS	-2.44769
	ISPCM	35.6704	25.8905	9.77995	0.086609	0.941734	ICK vs ISPCM	-1.52882
	HCK	33.317	25.4052	7.91177	0	1
	HS	32.7443	24.6344	8.10996	0.198185	0.871646	HCK vs HS	-1.12094
	HSPCM	36.8285	25.8058	11.0227	3.11095	0.115747	HCK vs HSPCM	-1.14248
LOC4325003	ICK	33.1264	16.943	16.1833	0	1
	IS	34.1272	16.9454	17.1819	0.998554	0.500501	ICK vs IS	-0.499989
	ISPCM	33.8502	15.5153	18.3349	2.15163	0.225058	ICK vs ISPCM	-0.549253
	HCK	29.8399	15.8931	13.9468	0	1
	HS	29.4828	15.0453	14.4375	0.49062	0.711719	HCK vs HS	-1.22255
	HSPCM	31.1606	15.7634	15.3972	1.45033	0.365939	HCK vs HSPCM	-0.503869
LOC4342782	ICK	31.8425	16.943	14.8994	0	1
	IS	32.0351	16.9454	15.0897	0.190311	0.876417	ICK vs IS	-0.728572
	ISPCM	32.3317	15.5153	16.8164	1.91699	0.264806	ICK vs ISPCM	-0.444436
	HCK	31.1203	15.8931	15.2272	0	1
	HS	32.1983	15.0453	17.153	1.92573	0.263207	HCK vs HS	-1.65006
	HSPCM	32.5394	15.7634	16.776	1.54875	0.341805	HCK vs HSPCM	-0.252199
LOC9266695	ICK	35.404	16.943	18.461	0	1
	IS	36.2415	16.9454	19.2962	0.835148	0.560526	ICK vs IS	-1.06147
	ISPCM	36.02	15.5153	20.5047	2.04365	0.242549	ICK vs ISPCM	-1.59067
	HCK	31.599	15.8931	15.706	0	1
	HS	34.0135	15.0453	18.9682	3.26215	0.104231	HCK vs HS	-2.62766
	HSPCM	35.0692	15.7634	19.3059	3.59986	0.082477	HCK vs HSPCM	-0.975145
LOC9270505	ICK	36.2302	16.943	19.2872	0	1
	IS	38.5112	16.9454	21.5658	2.27857	0.206102	ICK vs IS	-2.44769
	ISPCM	35.6704	15.5153	20.1551	0.86791	0.54794	ICK vs ISPCM	-1.52882
	HCK	33.317	15.8931	17.4239	0	1
	HS	32.7443	15.0453	17.699	0.275068	0.826411	HCK vs HS	-1.12094
	HSPCM	36.8285	15.7634	21.0651	3.64117	0.080149	HCK vs HSPCM	-1.14248

## Sheet: Table S2
Table S2. All significantly differentially expressed genes in two varieties of rice after spraying Pro-Ca.
Gene ID	Gene Symbol	Type	log2 (ISPCM / IS)	Qvalue (ISPCM / IS)	log2 (HSPCM / HS)	Qvalue (HSPCM / HS)
107275885	'LOC107275885'	mRNA	-1.13255	1.45437e-13	-0.0425205	0.991399
107276613	'LOC107276613'	mRNA	-2.04742	5.49252e-07	0.140295	0.996673
107277455	'LOC107277455'	mRNA	-2.31517	7.96249e-05	-0.324981	0.991399
107278174	'LOC107278174'	mRNA	0.95236	0.999972	-22.9322	1.82822e-06
107278750	'LOC107278750'	mRNA	-1.75636	0.000609917	0.0578644	0.996673
107279817	'LOC107279817'	mRNA	23.4676	9.08751e-07
107281192	'LOC107281192'	mRNA	-3.86096	0.0376474	0.191983	0.991399
112938631	'LOC112938631'	mRNA	0.934321	0.999972	-1.12228	0.0104946
112938713	'LOC112938713'	mRNA	4.46469	0.029	0.603109	0.991399
112938990	'LOC112938990'	mRNA			-5.42161	0.0107796
112939046	'LOC112939046'	mRNA	-0.275897	0.999972	-1.10741	0.00638055
112939679	'LOC112939679'	mRNA	-0.119235	0.999972	-1.09036	0.012559
4323896	'LOC4323896'	mRNA	0.307958	0.999972	1.1343	0.0262897
4323982	'LOC4323982'	mRNA	-2.71854	0.00369968	0.686804	0.949255
4324096	'LOC4324096'	mRNA	-1.96754	0.0121104	-0.225235	0.991399
4324117	'LOC4324117'	mRNA	0.195917	0.999972	1.37521	0.0307582
4324159	'LOC4324159'	mRNA	-0.0484471	0.999972	-2.11998	0.00383192
4324380	'LOC4324380'	mRNA	-0.595631	0.999972	3.93209	0.0061647
4324576	'LOC4324576'	mRNA	-1.00411	0.000799002	0.192956	0.991399
4324599	'LOC4324599'	mRNA	-0.49347	0.0414181	-1.37177	4.0164e-31
4324610	'LOC4324610'	mRNA	-0.636283	0.999972	-1.02901	0.00164697
4324802	'LOC4324802'	mRNA	-0.350593	0.945859	-1.02245	1.35378e-11
4324974	'LOC4324974'	mRNA	-1.41	0.0242013	0.0358776	0.996673
4325142	'LOC4325142'	mRNA	-0.432428	0.999972	-1.00593	0.0173084
4325148	'LOC4325148'	mRNA	1.51671	0.0376324	-0.145973	0.991399
4325410	'LOC4325410'	mRNA	-1.07296	0.000120928	-0.325264	0.374859
4325538	'LOC4325538'	mRNA	-1.06727	2.6522e-08	0.308577	0.738643
4325600	'LOC4325600'	mRNA	-1.51503	5.87466e-15	-0.112664	0.991399
4325794	'LOC4325794'	mRNA	-1.32985	2.37e-06	0.793606	0.816232
4325964	'LOC4325964'	mRNA	-1.32454	1.01593e-07	-0.233408	0.98181
4325978	'LOC4325978'	mRNA	-1.38989	7.87822e-06	1.16258	0.686939
4326273	'LOC4326273'	mRNA	-2.14373	0.000406101	-0.114166	0.991399
4326674	'LOC4326674'	mRNA	-1.18445	5.48521e-06	-0.165215	0.945794
4326901	'LOC4326901'	mRNA	-0.139901	0.999972	-1.212	4.56618e-40
4326916	'LOC4326916'	mRNA	-1.51573	1.15735e-11	-0.40958	0.318833
4327205	'LOC4327205'	mRNA	-1.4066	5.61093e-07	-0.155944	0.991399
4327287	'LOC4327287'	mRNA	-1.10793	0.000406101	-0.620992	0.187963
4327292	'LOC4327292'	mRNA	3.0008	0.146165	1.9936	0.00638216
4327315	'LOC4327315'	mRNA	0.0997733	0.999972	1.196	0.0476529
4327536	'LOC4327536'	mRNA	-0.836948	0.999972	-2.01462	0.00689889
4327630	'LOC4327630'	mRNA	-0.0905597	0.999972	1.76503	0.010342
4327631	'LOC4327631'	mRNA	-2.73566	0.000586223	-1.42959	0.67926
4327887	'LOC4327887'	mRNA	0.0453181	0.999972	2.28546	0.0482623
4328060	'LOC4328060'	mRNA	-0.377741	0.999972	1.21235	0.00486926
4328496	'LOC4328496'	mRNA	-1.72984	0.00351316	0.243816	0.991399
4328551	'LOC4328551'	mRNA	-1.24848	0.00270272	-0.0486229	0.991399
4328590	'LOC4328590'	mRNA	1.01804	0.999972	2.30634	0.00248825
4328775	'LOC4328775'	mRNA	-1.18391	0.0395005	0.118367	0.991399
4328869	'LOC4328869'	mRNA	-1.39265	0.0127466	0.101594	0.995556
4329817	'LOC4329817'	mRNA	-1.32779	7.09707e-15	0.712356	0.234468
4329982	'LOC4329982'	mRNA	0.972323	0.999972	1.60319	0.0129428
4330024	'LOC4330024'	mRNA	-2.15758	0.000820357	-0.439831	0.991399
4330115	'LOC4330115'	mRNA	-1.21133	0.00759049	0.467139	0.849444
4330324	'LOC4330324'	mRNA	1.03134	0.0015276	1.2242	0.386117
4330352	'LOC4330352'	mRNA	1.72711	0.0376324	0.684555	0.371503
4330477	'LOC4330477'	mRNA	-1.22997	1.54059e-07	-0.384781	0.314565
4330560	'LOC4330560'	mRNA	-1.74075	6.39924e-26	-0.0544482	0.991399
4330628	'LOC4330628'	mRNA	-1.57053	1.89415e-06	-0.598027	0.460112
4330725	'LOC4330725'	mRNA	-2.78921	2.57099e-05	-0.749441	0.991399
4330773	'LOC4330773'	mRNA	-1.01454	0.00846392	0.560479	0.475209
4330780	'LOC4330780'	mRNA	-1.17746	0.0289669	0.561571	0.767304
4330817	'LOC4330817'	mRNA	-1.17276	0.000780619	-0.00795767	0.996924
4330957	'LOC4330957'	mRNA	-1.25404	0.000897207	0.776704	0.788493
4330996	'LOC4330996'	mRNA	-1.14435	0.0016472	-0.595507	0.205893
4331115	'LOC4331115'	mRNA	1.23325	0.000209993	0.868012	0.809187
4331153	'LOC4331153'	mRNA	-0.176843	0.999972	-1.09555	1.58857e-09
4331361	'LOC4331361'	mRNA	-1.89459	1.05854e-10	0.57741	0.508468
4331422	'LOC4331422'	mRNA	-3.17557	6.54572e-52	-0.446636	0.769066
4331437	'LOC4331437'	mRNA	-1.78722	7.03806e-07	-0.0375924	0.996673
4331464	'LOC4331464'	mRNA	-1.55868	6.65241e-12	0.642111	0.000851043
4331519	'LOC4331519'	mRNA	-0.281599	0.999972	2.59319	0.030537
4331522	'LOC4331522'	mRNA	-1.1224	1.71322e-10	0.163233	0.981744
4331826	'LOC4331826'	mRNA	-1.00272	0.0155939	-0.183035	0.956297
4331852	'LOC4331852'	mRNA	-1.40919	6.19776e-18	-0.161955	0.920537
4331888	'LOC4331888'	mRNA	-1.16879	0.00326769	0.579414	0.818735
4331899	'LOC4331899'	mRNA	1.40593	0.01679	0.561924	0.589281
4331910	'LOC4331910'	mRNA	1.59802	0.0128863	-0.862607	0.096589
4332023	'LOC4332023'	mRNA	-1.42432	8.9922e-05	-0.288571	0.905272
4332079	'LOC4332079'	mRNA	0.475799	0.999972	1.3849	0.025597
4332090	'LOC4332090'	mRNA	-1.18361	1.03598e-08	-0.257812	0.832277
4332401	'LOC4332401'	mRNA	-1.07356	0.00069968	-0.146309	0.991399
4332456	'LOC4332456'	mRNA	0.35708	0.999972	-1.09135	7.16123e-05
4332499	'LOC4332499'	mRNA	-0.336176	0.999972	2.51991	0.0499628
4332564	'LOC4332564'	mRNA	-1.10144	0.00180538	-0.451602	0.316695
4332590	'LOC4332590'	mRNA	-2.35485	1.01103e-05	0.461584	0.775242
4332690	'LOC4332690'	mRNA	-0.232591	0.874822	-1.16949	2.63268e-25
4332797	'LOC4332797'	mRNA	1.64967	0.000255667	-0.293412	0.991399
4332934	'LOC4332934'	mRNA	0.0369359	0.999972	1.77323	0.000649836
4333193	'LOC4333193'	mRNA	-8.63724	0.780831	20.8448	2.62451e-05
4333240	'LOC4333240'	mRNA	-1.61494	0.0138141	-0.307253	0.991399
4333320	'LOC4333320'	mRNA	-0.515792	0.999972	1.28818	0.0293202
4333359	'LOC4333359'	mRNA	-0.500259	0.00450126	-1.35577	3.02038e-35
4333415	'LOC4333415'	mRNA	-1.34114	0.00887914	0.591866	0.657371
4333524	'LOC4333524'	mRNA	-1.37619	0.999972	-1.77994	0.00117907
4333583	'LOC4333583'	mRNA	1.01345	4.03111e-06	0.308355	0.228845
4333649	'LOC4333649'	mRNA	1.16511	0.999972	3.4357	0.0184582
4333827	'LOC4333827'	mRNA	-0.180553	0.999972	-1.36185	2.73687e-06
4333912	'LOC4333912'	mRNA	-1.51383	8.2617e-13	-0.168277	0.984125
4333923	'LOC4333923'	mRNA	-1.08616	0.0475784	0.774281	0.933955
4334055	'LOC4334055'	mRNA	-1.64494	0.00532039	-0.371478	0.991399
4334258	'LOC4334258'	mRNA	-1.10796	8.61262e-06	-0.0709396	0.991399
4334311	'LOC4334311'	mRNA	-1.25386	0.024856	-0.113844	0.991399
4334710	'LOC4334710'	mRNA	-1.42114	4.04629e-16	-0.0525033	0.991399
4334726	'LOC4334726'	mRNA	-1.77561	2.81389e-05	0.713046	0.629869
4334886	'LOC4334886'	mRNA	-0.939723	0.999972	-1.66276	9.35895e-06
4335196	'LOC4335196'	mRNA	3.19916	0.999972	1.66483	0.0358092
4335481	'LOC4335481'	mRNA	0.392541	0.999972	1.14208	0.0277597
4335729	'LOC4335729'	mRNA	1.17401	0.000279801	1.17096	0.865928
4335868	'LOC4335868'	mRNA	-1.06208	0.016492	0.873457	0.315203
4336028	'LOC4336028'	mRNA	-0.454902	0.0267882	-1.23761	1.9194e-09
4336066	'LOC4336066'	mRNA	-1.00443	1.15735e-11	-0.131501	0.917963
4336142	'LOC4336142'	mRNA	-0.484529	0.999972	-1.08155	0.000616884
4336182	'LOC4336182'	mRNA	-0.945764	0.999972	2.32824	0.00665272
4336261	'LOC4336261'	mRNA	-1.91119	8.22955e-25	0.487326	0.18725
4336284	'LOC4336284'	mRNA	-1.49164	2.89286e-06	1.38998	0.172832
4336706	'LOC4336706'	mRNA	-1.24636	0.000967911	0.196012	0.991399
4336904	'LOC4336904'	mRNA	-3.09584	0.0424727	-1.16777	0.670449
4336977	'LOC4336977'	mRNA	-1.64969	0.0498607	-0.399366	0.789855
4337166	'LOC4337166'	mRNA	-0.026336	0.999972	-1.17339	0.0262382
4337187	'LOC4337187'	mRNA	-3.35123	0.00812499	-1.12705	0.981598
4337283	'LOC4337283'	mRNA	-1.67004	2.47449e-17	0.351398	0.329185
4337363	'LOC4337363'	mRNA	-1.21021	1.24484e-07	0.167918	0.860441
4337372	'LOC4337372'	mRNA	1.46592	0.00768473	0.788248	0.361881
4337415	'LOC4337415'	mRNA	-0.392213	0.999972	-2.44304	3.26588e-59
4337421	'LOC4337421'	mRNA	-0.305863	0.999972	-1.19664	4.34395e-10
4337491	'LOC4337491'	mRNA	-2.81308	3.54999e-16	-0.178916	0.991399
4337555	'LOC4337555'	mRNA	-1.15772	0.00722236	-0.204397	0.991399
4337689	'LOC4337689'	mRNA	0.583398	0.999972	1.91284	0.0121748
4337732	'LOC4337732'	mRNA	-0.724783	0.999972	-1.01727	0.00216875
4337752	'LOC4337752'	mRNA	-0.656842	0.999972	-1.06652	0.0283709
4337812	'LOC4337812'	mRNA	-0.107309	0.999972	-1.12993	8.58355e-18
4337884	'LOC4337884'	mRNA	-0.668247	0.999972	-1.62108	0.020084
4337946	'LOC4337946'	mRNA	-0.488224	0.874822	-1.17247	0.0167869
4338041	'LOC4338041'	mRNA	-1.45649	2.85965e-06	-0.908215	0.00164697
4338117	'LOC4338117'	mRNA	-3.42445	0.0001056	0.298648	0.991399
4338382	'LOC4338382'	mRNA	0.0559376	0.999972	2.29399	0.00222588
4338633	'LOC4338633'	mRNA	1.23858	0.00196912	0.342759	0.991399
4338768	'LOC4338768'	mRNA	-0.362269	0.187931	-1.76569	2.1999e-50
4339609	'LOC4339609'	mRNA	0.900971	0.855395	1.02622	0.0312909
4339675	'LOC4339675'	mRNA	-0.724427	0.610655	1.04278	0.0144706
4339854	'LOC4339854'	mRNA	-1.35034	0.00531076	-0.398822	0.801765
4339878	'LOC4339878'	mRNA	-0.29021	0.999972	-1.17425	0.000426798
4340024	'LOC4340024'	mRNA	-1.06134	0.0369437	-0.215764	0.991399
4340093	'LOC4340093'	mRNA	-1.79157	9.41238e-08	0.445128	0.687743
4340120	'LOC4340120'	mRNA	20.9555	2.6586e-05
4340180	'LOC4340180'	mRNA	-1.08294	9.96805e-06	-0.210044	0.807799
4340183	'LOC4340183'	mRNA	-1.61887	5.47861e-18	-0.220099	0.75277
4340427	'LOC4340427'	mRNA	-1.40679	0.00242294	-0.818945	0.161209
4340661	'LOC4340661'	mRNA	0.940786	0.0336283	1.22031	3.98581e-06
4341088	'LOC4341088'	mRNA	-1.64607	0.000242442	0.180631	0.991399
4341198	'LOC4341198'	mRNA	-0.104744	0.999972	-4.00552	0.0179888
4341279	'LOC4341279'	mRNA	-0.329644	0.999972	-1.19299	2.63008e-06
4341416	'LOC4341416'	mRNA	3.65586	0.759602	3.6837	0.0419279
4341417	'LOC4341417'	mRNA	1.64261	0.000111119	2.65479	0.239247
4341482	'LOC4341482'	mRNA	-1.24416	0.00180538	-0.188104	0.991399
4341731	'LOC4341731'	mRNA	-1.00468	3.73192e-06	0.0634199	0.991399
4341753	'LOC4341753'	mRNA	-1.35679	0.0299053	-0.331107	0.937285
4341817	'LOC4341817'	mRNA	0.540315	0.999972	1.66491	0.0228117
4341935	'LOC4341935'	mRNA	-1.40466	7.78538e-16	0.535433	0.0507498
4341940	'LOC4341940'	mRNA	-3.31805	1.59175e-13	-0.452176	0.991399
4341942	'LOC4341942'	mRNA	-2.39622	7.29999e-06	0.509704	0.0179888
4341944	'LOC4341944'	mRNA	-1.83877	3.09776e-34	-0.710467	0.045491
4341948	'LOC4341948'	mRNA	0.841292	0.783574	1.45292	0.0131727
4341970	'LOC4341970'	mRNA	-1.43977	0.0317418	-2.06276	0.0848814
4342040	'LOC4342040'	mRNA	-0.0828045	0.999972	1.4407	0.0434828
4342213	'LOC4342213'	mRNA	-1.04731	0.00211945	-0.0843944	0.991399
4342240	'LOC4342240'	mRNA	-3.24629	5.21315e-05	-1.08153	0.440977
4342322	'LOC4342322'	mRNA	0.0229945	0.999972	1.51704	0.0165961
4342341	'LOC4342341'	mRNA	-2.06134	1.4641e-08	-1.00163	0.0211832
4342493	'LOC4342493'	mRNA	0.0341081	0.999972	1.5425	0.00296475
4343014	'LOC4343014'	mRNA	-1.14689	0.069406	-1.24436	3.26282e-15
4343201	'LOC4343201'	mRNA	-0.0668129	0.999972	1.93838	0.0399092
4343273	'LOC4343273'	mRNA	-2.16311	0.00063527	-0.677625	0.689204
4343474	'LOC4343474'	mRNA	-1.21881	0.000906333	0.427513	0.956157
4343478	'LOC4343478'	mRNA	0.52895	0.999972	1.27336	0.0280164
4343604	'LOC4343604'	mRNA	-0.323647	0.260828	-1.26501	2.49622e-53
4343689	'LOC4343689'	mRNA	-1.35615	1.08072e-06	0.11529	0.991399
4343741	'LOC4343741'	mRNA	-1.03064	6.00359e-11	-0.0250329	0.991399
4343777	'LOC4343777'	mRNA	-1.2175	2.13185e-05	-0.104428	0.991399
4343997	'LOC4343997'	mRNA	1.29833	2.32137e-05	1.57717	1.22582e-09
4344094	'LOC4344094'	mRNA	-0.675958	0.999972	2.09799	3.26024e-08
4344281	'LOC4344281'	mRNA	-1.39664	6.67329e-13	0.295414	0.475427
4344334	'LOC4344334'	mRNA	-0.448827	0.999972	-1.31124	0.0307582
4344394	'LOC4344394'	mRNA	-1.02966	0.00985088	-0.688338	0.220547
4344435	'LOC4344435'	mRNA	0.0316884	0.999972	1.35433	0.0104946
4344566	'LOC4344566'	mRNA	-0.241656	0.885539	-1.09883	2.04496e-13
4344913	'LOC4344913'	mRNA	-1.26273	2.66635e-07	-0.348845	0.475109
4345187	'LOC4345187'	mRNA	-2.3448	0.0154714	-0.686151	0.979013
4345410	'LOC4345410'	mRNA	-1.66456	0.00290485	0.759398	0.873461
4345431	'LOC4345431'	mRNA	-0.440418	0.999972	1.93899	0.00718611
4345763	'LOC4345763'	mRNA	-1.42573	2.43436e-05	-0.445739	0.865928
4345829	'LOC4345829'	mRNA	-1.4643	6.1975e-07	-0.203823	0.912144
4345960	'LOC4345960'	mRNA	-1.89631	7.03806e-07	0.632679	0.385045
4345994	'LOC4345994'	mRNA	-1.06969	0.999972	2.12597	0.00362658
4346292	'LOC4346292'	mRNA	-0.678463	0.999972	1.71646	6.52241e-09
4346594	'LOC4346594'	mRNA	0.489987	0.999972	-2.27349	0.0077777
4346803	'LOC4346803'	mRNA	-0.539511	0.000538523	-1.37114	1.14634e-30
4347225	'LOC4347225'	mRNA	-0.224236	0.999972	-1.105	0.000659368
4347261	'LOC4347261'	mRNA	-2.42462	3.80899e-11	0.282969	0.991399
4347634	'LOC4347634'	mRNA	-1.23478	2.34936e-08	-0.112203	0.985099
4347637	'LOC4347637'	mRNA	0.38539	0.999972	1.82662	7.56104e-06
4347890	'LOC4347890'	mRNA	-2.10677	0.00492935	-0.518519	0.986926
4348095	'LOC4348095'	mRNA	-0.380969	0.999972	-1.65357	0.0191082
4348209	'LOC4348209'	mRNA	-0.183578	0.999972	-1.20417	5.90476e-13
4348315	'LOC4348315'	mRNA	-1.39581	0.999972	2.15353	0.0496538
4349123	'LOC4349123'	mRNA	-0.0362101	0.999972	-1.72147	5.59893e-22
4349163	'LOC4349163'	mRNA	-2.65457	6.88401e-27	-0.520136	0.146776
4349216	'LOC4349216'	mRNA	0.144644	0.999972	1.55402	0.000540402
4349258	'LOC4349258'	mRNA	-1.21748	0.0123125	-0.0222871	0.996673
4349644	'LOC4349644'	mRNA	-0.0939911	0.999972	-1.16905	0.0283572
4349655	'LOC4349655'	mRNA	-1.31836	0.0335204	-0.149173	0.991399
4349747	'LOC4349747'	mRNA	1.55632	1.23418e-05	1.294	3.26282e-15
4350176	'LOC4350176'	mRNA	-0.345912	0.0819454	-1.20463	2.18015e-21
4350351	'LOC4350351'	mRNA	-0.225492	0.999972	-1.07378	0.0238354
4350375	'LOC4350375'	mRNA	-0.380631	0.999972	-1.45051	0.0104175
4350438	'LOC4350438'	mRNA	-1.88493	1.15735e-11	0.167303	0.943224
4350662	'LOC4350662'	mRNA	-2.55111	0.0026317	-1.46255	0.153635
4351086	'LOC4351086'	mRNA	0.380017	0.999972	1.31868	0.00633008
4351462	'LOC4351462'	mRNA	1.57103	1.16279e-06	0.965763	5.78151e-05
4351613	'LOC4351613'	mRNA	-1.1751	9.49886e-06	-0.0738987	0.991399
4351698	'LOC4351698'	mRNA	-0.288029	0.999972	1.12976	9.24764e-11
4351816	'LOC4351816'	mRNA	-1.8485	0.00253831	-0.695317	0.991399
4352063	'LOC4352063'	mRNA	0.144102	0.999972	-1.02652	0.0439
4352160	'LOC4352160'	mRNA	-0.385978	0.285194	-1.03501	6.5194e-05
4352385	'LOC4352385'	mRNA	-0.187009	0.999972	2.48038	0.0179888
4352759	'LOC4352759'	mRNA	-1.53511	0.00414408	-0.377343	0.920856
4352855	'LOC4352855'	mRNA	3.61381	0.0365937	1.52346	0.773581
4352856	'LOC4352856'	mRNA	0.625832	0.935403	1.10494	0.0312909
9266911	'LOC9266911'	mRNA	-1.04021	0.0213423	-0.110707	0.991399
9267508	'LOC9267508'	mRNA	2.39984	8.5002e-10	-0.0573227	0.991399
9267746	'LOC9267746'	mRNA	-0.219897	0.999972	-1.18271	0.000315836
9268279	'LOC9268279'	mRNA	-1.26411	0.022656	-0.247848	0.991399
9268304	'LOC9268304'	mRNA	0.13717	0.999972	2.2221	0.0428874
9268692	'LOC9268692'	mRNA	0.228379	0.999972	3.63756	0.0189561
9268769	'LOC9268769'	mRNA	-0.367178	0.999972	1.45643	0.00991324
9269432	'LOC9269432'	mRNA	-1.79147	4.15023e-12	-1.37955	0.00229914
9269460	'LOC9269460'	mRNA	1.69255	0.0158341	1.21887	0.739965
9269581	'LOC9269581'	mRNA	-1.02012	2.63336e-06	0.0361574	0.996673
9269675	'LOC9269675'	mRNA	-1.24257	0.0169901	-0.584325	0.991399
9270077	'LOC9270077'	mRNA	-1.83092	0.999972	-1.26526	0.00117907
9270232	'LOC9270232'	mRNA	0.0715691	0.999972	2.19352	0.00384247
9271008	'LOC9271008'	mRNA	-1.93003	0.0314786	0.0111796	0.998576
9271049	'LOC9271049'	mRNA	-0.669739	0.999972	-1.0789	0.0289435
9271064	'LOC9271064'	mRNA	-0.280417	0.999972	-1.02064	0.000301952
9271441	'LOC9271441'	mRNA	-1.19773	0.000276178	-0.269521	0.902832
9271813	'LOC9271813'	mRNA	-21.9677	7.29999e-06
9272178	'LOC9272178'	mRNA			1.81212	0.000898792
9272205	'LOC9272205'	mRNA	-0.976225	0.943138	-2.08472	0.0118562
9272509	'LOC9272509'	mRNA	0.0360404	0.999972	-1.17519	9.23724e-08

## Sheet: Table S3
Table S3. Genes Significantly Enriched in Leaf Porphyrin and Chlorophyll Metabolic Pathways.
Gene ID	Gene Symbol	Type	kegg_pathway_term	KEGG Pathway Term Level1	KEGG Pathway Term Level2
4326901	'LOC4326901'	mRNA	00860///Porphyrin and chlorophyll metabolism	Metabolism	Metabolism of cofactors and vitamins
4330711	'LOC4330711'	mRNA	00860///Porphyrin and chlorophyll metabolism+++00900///Terpenoid backbone biosynthesis	Metabolism	Metabolism of cofactors and vitamins+++Metabolism of terpenoids and polyketides
4332690	'LOC4332690'	mRNA	00860///Porphyrin and chlorophyll metabolism	Metabolism	Metabolism of cofactors and vitamins
4337415	'LOC4337415'	mRNA	00860///Porphyrin and chlorophyll metabolism	Metabolism	Metabolism of cofactors and vitamins
4349004	'LOC4349004'	mRNA	00860///Porphyrin and chlorophyll metabolism	Metabolism	Metabolism of cofactors and vitamins
4349433	'LOC4349433'	mRNA	00860///Porphyrin and chlorophyll metabolism	Metabolism	Metabolism of cofactors and vitamins
4324599	'LOC4324599'	mRNA	00196///Photosynthesis - antenna proteins	Metabolism	Energy metabolism
4333359	'LOC4333359'	mRNA	00196///Photosynthesis - antenna proteins	Metabolism	Energy metabolism
4336028	'LOC4336028'	mRNA	00196///Photosynthesis - antenna proteins	Metabolism	Energy metabolism
4343604	'LOC4343604'	mRNA	00196///Photosynthesis - antenna proteins	Metabolism	Energy metabolism
4346803	'LOC4346803'	mRNA	00196///Photosynthesis - antenna proteins	Metabolism	Energy metabolism
4350176	'LOC4350176'	mRNA	00196///Photosynthesis - antenna proteins	Metabolism	Energy metabolism

## Sheet: Table S4
Table S4. Total differential metabolites of IR29 and HD96-1.
Metabolite ID	ratio	t.test_p.value	t.test_p.value_BHcorrect	VIP	sample	RT [min]	Molecular Weight	mzVault Best Match	mzCloud Best Match	MS2	Formula	Name	mzVault ID	Metabolite Class	DeltaMass [Da]	DeltaMass [ppm]	Scan #	Match	Metabolite Match	HMDB.ID	KEGG.ID	ChemSpiderID	Family	level	mzCloud ID	Super.class	Class	sub_class	Pathway	Regulate
1.916_114.03172	0.738041	0.0278793	0.448719	1.32814	ISPCM:IS	1.916	114.032	NA	56.3	DDA for preferred ion	C5 H6 O3	Glutaric anhydride	NA	NA	3.06253e-05	0.268568	794	56.336	Full match	NA	NA	7652	NA	level3	Reference-3284	NA	NA	NA	NA	Down
11.018_222.08867	0.729863	0.00544826	0.319651	2.24591	ISPCM:IS	11.018	222.089	43.2	86.5	DDA for preferred ion	C12 H14 O4	Monobutyl phthalate	NA	NA	-0.000541593	-2.43863	4444	86.5285	Partial match	HMDB0013247	NA	8257	Benzene and derivatives	level2	Reference-2821	Benzenoids	Benzene and substituted derivatives	Benzoic acids and derivatives	NA	Down
13.017_506.19258	0.733869	0.0243128	0.437395	2.12512	ISPCM:IS	13.017	506.193	NA	32.9	DDA for preferred ion	C27 H27 F N6 O	1-(3-cyanophenyl)-3-({(2r,4s,5r)-5-[6-(4-fluorophenyl)-2-methyl-4-pyrimidinyl]-1-azabicyclo[2.2.2]oct-2-yl}methyl)urea	NA	NA	35.9695	76494.6	5252	32.9369	Invalid mass	NA	NA	NA	NA	level3	Reference-9254	NA	NA	NA	NA	Down
15.336_486.26058	0.798491	0.0238598	0.437395	1.0817	ISPCM:IS	15.336	486.261	NA	54.2	DDA for preferred ion	C27 H33 F3 N4 O	N-({(2r,4s,5s)-5-[(4-phenyl-1-piperazinyl)methyl]-1-azabicyclo[2.2.2]oct-2-yl}methyl)-4-(trifluoromethyl)benzamide	NA	NA	-6.18447e-05	-0.127184	6230	54.2201	No match	NA	NA	NA	NA	level3	Reference-9394	NA	NA	NA	NA	Down
15.337_508.24219	0.753698	0.0363593	0.46193	1.30766	ISPCM:IS	15.337	508.242	NA	34.4	DDA for preferred ion	C31 H32 N4 O3	{(2R,4S,5R)-5-[1-Methyl-3-(2-naphthyl)-1H-pyrazol-5-yl]-1-azabicyclo[2.2.2]oct-2-yl}methyl (4-acetylphenyl)carbamate	NA	NA	-0.00525313	-10.3358	4785	34.3952	Invalid mass	NA	NA	21381235	NA	level3	Reference-9145	NA	NA	NA	NA	Down
21.245_282.25517	0.814327	0.0304778	0.449998	1.47554	ISPCM:IS	21.245	282.255	65.8	74.7	DDA for preferred ion	C18 H34 O2	Trans-petroselinic acid	NA	NA	-0.000714311	-2.53072	8624	74.6609	Partial match	NA	NA	NA	NA	level2	Reference-9851	NA	NA	NA	NA	Down
5.953_568.19963	0.701716	0.0061169	0.319651	1.57655	ISPCM:IS	5.953	568.2	NA	32.1	DDA for preferred ion	C29 H27 F3 N4 O5	3-{4-[4-(2-Methoxyphenyl)piperidino]-3-nitrophenyl}-N'-[4-(trifluoromethyl)benzoyl]acrylohydrazide	NA	NA	0.00627781	11.0487	1671	32.1135	Invalid mass	NA	NA	4741955	NA	level3	Reference-3886	NA	NA	NA	NA	Down
6.321_568.21478	0.752979	0.0185388	0.436007	1.24411	ISPCM:IS	6.321	568.215	NA	32.2	DDA for preferred ion	C27 H36 O13	2-Hydroxy-4,4,6,6-tetramethyl-2-(2-methyl-1-propen-1-yl)-3,5-dioxocyclohexyl 6-O-(3,4,5-trihydroxybenzoyl)-β-D-glucopyranoside	NA	NA	-0.000809592	-1.4248	1815	32.193	No match	NA	NA	29814230	NA	level3	Reference-7627	NA	NA	NA	NA	Down
6.597_530.23468	0.780623	0.0499762	0.496392	1.19006	ISPCM:IS	6.597	530.235	NA	36.4	DDA for preferred ion	C25 H38 O12	(1R,2R,3R,3aS,5aS,6R,7R,10R,10aR,10cR)-1,2,6,7-Tetrahydroxy-3,7,10a,10c-tetramethyl-4-oxo-2,3,3a,4,5a,6,6a,7,10,10a,10b,10c-dodecahydro-1H-phenanthro[10,1-bc]furan-10-yl β-D-glucopyranoside	NA	NA	-0.00164247	-3.09761	2647	36.4084	No match	NA	NA	29814288	NA	level3	Reference-8243	NA	NA	NA	NA	Down
6.66_230.11477	0.738122	0.00157726	0.217786	1.53569	ISPCM:IS	6.66	230.115	NA	66.3	DDA for preferred ion	C11 H18 O5	2-(6-Hydroxyhexyl)-3-methylenesuccinic acid	NA	NA	-0.00065046	-2.82667	2674	66.29	Full match	NA	NA	22369660	NA	level2	Reference-7925	NA	NA	NA	NA	Down
6.74_376.15131	0.51264	0.0240132	0.437395	2.56027	ISPCM:IS	6.74	376.151	18.1	31.3	DDA for preferred ion	C20 H24 O7	Cycloolivil	NA	NA	-0.000891795	-2.37083	2727	31.277	No match	NA	NA	4475352	NA	level3	Reference-7956	NA	NA	NA	NA	Down
7.978_418.12529	0.831984	0.03156	0.449998	1.27204	ISPCM:IS	7.978	418.125	12.8	NA	DDA for preferred ion	C21 H22 O9	Isoliquiritin 异甘草苷	607	Flavonoids 黄酮类及苷类	-0.00109396	-2.61633	2443	12.822	Full match	HMDB0037318	C16978	4477128	Polyketides[PK]	level3	NA	Phenylpropanoids and polyketides	Flavonoids	Flavonoid glycosides	NA	Down
8.063_514.24005	0.748395	0.00727153	0.346852	1.33016	ISPCM:IS	8.063	514.24	NA	47.5	DDA for preferred ion	C33 H30 N4 O2	Telmisartan	NA	NA	0.00317027	6.165	3239	47.5457	Invalid mass	HMDB0015101	C07710	59391	Benzene and derivatives	level3	Reference-1151	Benzenoids	Benzene and substituted derivatives	Biphenyls and derivatives	NULL	Down
0.804_276.08190	0.67491	0.00469308	0.307706	1.48414	ISPCM:IS	0.804	276.082	NA	37.7	DDA for preferred ion	C12 H12 N4 O4	2,5,6,8-Tetramethyl-4,5,6,7,8,9-hexahydropyrimido[5',4' 5,6]pyrido[3,4-d][1,3]oxazole-4,7,9-trione	NA	NA	-0.00395122	-14.3116	376	37.7031	Invalid mass	NA	NA	2065421	NA	level3	Reference-5938	NA	NA	NA	NA	Down
0.856_260.05081	0.759014	0.0256173	0.482522	1.17183	ISPCM:IS	0.856	260.051	NA	42.7	DDA for preferred ion	C14 H12 O3 S	Tiaprofenic acid	NA	NA	9.98301e-05	0.383887	396	42.7304	No match	HMDB0015538	D01325	5269	Carbonyl compounds	level3	Reference-7601	Organic oxygen compounds	Organooxygen compounds	Carbonyl compounds	NA	Down
1.017_260.02977	0.745745	0.0351049	0.512057	1.36908	ISPCM:IS	1.017	260.03	NA	34.2	DDA for preferred ion	C6 H13 O9 P	Glucose 1-phosphate	NA	NA	5.3181e-05	0.204519	412	34.1967	No match	HMDB0001586	C00103	58977	Carbohydrates	level3	Reference-1532	Organic oxygen compounds	Organooxygen compounds	Carbohydrates and carbohydrate conjugates	NA	Down
12.047_364.22253	0.794198	0.0463177	0.52968	1.31876	ISPCM:IS	12.047	364.223	NA	68.2	DDA for preferred ion	C21 H32 O5	20 β-Dihydrocortisol	NA	NA	-0.00244327	-6.70814	5380	68.1741	Invalid mass	NA	NA	144698	NA	level3	Reference-1861	NA	NA	NA	NA	Down
12.353_700.17908	0.798215	0.00149783	0.193331	1.30968	ISPCM:IS	12.353	700.179	NA	32.9	DDA for preferred ion	C28 H38 O19	Sucrose octaacetate	NA	NA	21.9784	32406.9	5527	32.9093	Invalid mass	NA	D05935	29073	Extractables/Leachables	level3	Reference-7900	NA	NA	NA	NA	Down
15.361_524.21851	0.710507	0.021976	0.464558	1.33191	ISPCM:IS	15.361	524.219	NA	36.1	DDA for preferred ion	C30 H34 N2 O5	N-(4-{(r)-hydroxy[(3r)-4-(4-methoxybenzyl)-5-oxo-3-morpholinyl]methyl}phenyl)-4-(2-methyl-2-propanyl)benzamide	NA	NA	21.9717	43746.9	6883	36.0789	Invalid mass	NA	NA	NA	NA	level3	Reference-9611	NA	NA	NA	NA	Down
16.245_292.16751	0.657062	0.000163124	0.0442277	1.08267	ISPCM:IS	16.245	292.168	NA	34.1	DDA for preferred ion	C18 H20 N4	2-[(3s)-1-(2-methylbenzyl)-3-pyrrolidinyl]-1h-imidazo[4,5-b]pyridine	NA	NA	-0.00128456	-4.39665	7263	34.1427	No match	NA	NA	NA	NA	level3	Reference-10295	NA	NA	NA	NA	Down
16.287_422.30340	0.521779	0.0182963	0.425144	2.84826	ISPCM:IS	16.287	422.303	NA	44.8	DDA for preferred ion	C26 H38 N4 O	1-[(2R,4S,5R)-5-(3-Cyclohexyl-1-methyl-1H-pyrazol-5-yl)-1-azabicyclo[2.2.2]oct-2-yl]-N-(4-methoxybenzyl)methanamine	NA	NA	-0.00116355	-2.75525	7296	44.8017	No match	NA	NA	21380996	NA	level3	Reference-9004	NA	NA	NA	NA	Down
17.061_534.31780	0.702298	0.00279616	0.246185	1.71292	ISPCM:IS	17.061	534.318	10	37.1	DDA for preferred ion	C30 H46 O8	Neriifolin	NA	NA	-0.00146708	-2.7457	7616	37.07	Partial match	NA	C08876	390443	Sterol lipids[ST]	level3	Reference-2438	Steroids	23-Carbon atoms	Cardanolide derivatives [Fig]	NULL	Down
18.619_767.51788	0.668514	0.0230614	0.471609	1.25886	ISPCM:IS	18.619	767.518	NA	42.6	DDA for preferred ion	C42 H70 O11	Salinomycin	NA	NA	17.0261	22686.6	4811	42.5739	Invalid mass	NA	C15690	2342058	Drugs	level3	Reference-5177	NA	NA	NA	NULL	Down
4.524_359.15800	0.591948	0.000950018	0.163132	2.3284	ISPCM:IS	4.524	359.158	3.5	NA	DDA for preferred ion	C16 H22 O8	Coniferin 松柏苷	1129	Phenylpropanoids 苯丙素类及苷类	17.0265	49766.1	1999	3.51639	Invalid mass	HMDB0013682	C00761	4444067	Phenylpropanoids	level3	NA	Organooxygen compounds	Carbohydrates and carbohydrate conjugates	Glycosyl compounds	map00940 Phenylpropanoid biosynthesis	Down
4.843_376.17093	0.635726	0.00815703	0.34802	1.88464	ISPCM:IS	4.843	376.171	NA	74.5	DDA for preferred ion	C22 H21 F N4 O	5-Fluoro THJ	NA	NA	0.000992429	2.63825	2172	74.5002	No match	NA	NA	29763732	Drugs	level2	Reference-5442	NA	NA	NA	NA	Down
4.905_420.21219	0.801143	0.0266317	0.482522	1.29347	ISPCM:IS	4.905	420.212	NA	43.2	DDA for preferred ion	C24 H28 N4 O3	2-[(3r,4s)-3-{[5-(phenoxymethyl)-1,2-oxazol-3-yl]methyl}-4-piperidinyl]-n-(3-pyridinylmethyl)acetamide	NA	NA	-0.00395368	-9.40869	1266	43.2315	Invalid mass	NA	NA	NA	NA	level3	Reference-9432	NA	NA	NA	NA	Down
6.915_250.17810	0.736498	0.0356244	0.512682	1.57185	ISPCM:IS	6.915	250.178	NA	77.9	DDA for preferred ion	C12 H26 O5	PPG n4	NA	NA	7.87418e-05	0.314743	3095	77.8534	Full match	NA	NA	82386	Extractables/Leachables	level2	Reference-5462	NA	NA	NA	NA	Down
7.841_514.14806	0.623262	0.0174979	0.419981	2.44256	ISPCM:IS	7.841	514.148	NA	35.2	DDA for preferred ion	C26 H25 F N4 O4	1-[(1r,9s)-11-(4-fluorobenzoyl)-6-oxo-7,11-diazatricyclo[7.3.1.02,7]trideca-2,4-dien-5-yl]-3-(2-methoxyphenyl)urea	NA	NA	37.9621	79721.1	3495	35.1968	Invalid mass	NA	NA	NA	NA	level3	Reference-10016	NA	NA	NA	NA	Down
7.935_416.14725	0.658915	0.0292474	0.485404	1.78053	ISPCM:IS	7.935	416.147	NA	53.6	DDA for preferred ion	C20 H26 O8	(2E,8S,10R)-10,11-Dihydroxy-6-(methoxymethyl)-1,10-dimethyl-5-oxo-4,14-dioxatricyclo[9.2.1.03,7]tetradeca-2,6-dien-8-yl methacrylate	NA	NA	21.9845	55775.1	3546	53.5961	Invalid mass	NA	NA	22913454	NA	level3	Reference-7426	NA	NA	NA	NA	Down
8.715_358.28313	0.707237	0.0346247	0.509669	1.78034	ISPCM:IS	8.715	358.283	NA	49.8	DDA for preferred ion	C24 H40 O3	Lithocholic acid	NA	NA	-18.0146	-47873.3	2908	49.7934	Invalid mass	HMDB0000761	C03990	NA	Sterol lipids[ST]	level3	Reference-9882	Organic compounds	Lipids and lipid-like molecules	Steroids and steroid derivatives	map00121 Secondary bile acid biosynthesis; map04976 Bile secretion	Down
9.625_208.07386	0.79139	0.0177061	0.419981	1.17065	ISPCM:IS	9.625	208.074	88.4	NA	DDA for preferred ion	C11 H12 O4	Methyl 4-hydroxy-3-methoxycinnamate 阿魏酸甲酯	69	Phenolic acids 酚酸类及苷类	0.000301697	1.44995	4291	88.3937	Full match	NA	NA	4512663	Phenols and derivatives	level2	NA	NA	NA	NA	NA	Down
0.803_148.03705	1.23237	0.0230331	0.437395	1.17101	ISPCM:IS	0.803	148.037	NA	84.3	DDA for preferred ion	C5 H8 O5	δ-Ribono-1,4-lactone	NA	NA	-0.000123675	-0.835432	284	84.3441	Full match	HMDB0001900	NA	99702	Carbohydrates	level2	Reference-371	Organic oxygen compounds	Organooxygen compounds	Carbohydrates and carbohydrate conjugates	NA	Up
1.242_180.04536	1.7703	0.0152997	0.424749	2.14783	ISPCM:IS	1.242	180.045	NA	34.1	DDA for preferred ion	C9 H8 O4	Acetylsalicylic acid	NA	NA	0.00310382	17.2394	488	34.1481	Invalid mass	HMDB0001879	C01405	2157	Benzene and derivatives	level3	Reference-2636	Benzenoids	Benzene and substituted derivatives	Benzoic acids and derivatives	map04976 Bile secretion	Up
10.582_388.19831	1.45418	0.0432834	0.481096	2.76118	ISPCM:IS	10.582	388.198	NA	48.1	DDA for preferred ion	C20 H32 O5	13,14-Dihydro-15-keto Prostaglandin E2	NA	NA	35.9733	102132	3518	48.1347	Invalid mass	HMDB0002776	C04671	NA	Fatty acyls[FA]	level3	Reference-9739	Lipids and lipid-like molecules	Fatty Acyls	Eicosanoids	NULL	Up
10.886_210.12514	1.55711	0.0308718	0.449998	1.16942	ISPCM:IS	10.886	210.125	57.6	74.4	DDA for preferred ion	C12 H18 O3	Jasmonic acid	NA	NA	-0.000455928	-2.16979	4396	74.4346	Partial match	HMDB0032797	C08491	4444606	Fatty acyls[FA]	level2	Reference-457	Lipids and lipid-like molecules	Fatty Acyls	Lineolic acids and derivatives	map00592 alpha-Linolenic acid metabolism; map01060 Biosynthesis of plant secondary metabolites; map01070 Biosynthesis of plant hormones; map01100 Metabolic pathways; map01110 Biosynthesis of secondary metabolites; map04075 Plant hormone signal transduction	Up
12.229_450.23730	1.36658	0.0163116	0.430324	1.1027	ISPCM:IS	12.229	450.237	NA	38.5	DDA for preferred ion	C21 H32 N4 O2 S	1-(4-methoxyphenyl)-3-{[(2r,4s,5s)-5-(4-thiomorpholinylmethyl)-1-azabicyclo[2.2.2]oct-2-yl]methyl}urea	NA	NA	46.0127	113830	4940	38.4666	Invalid mass	NA	NA	NA	NA	level3	Reference-9371	NA	NA	NA	NA	Up
13.01_380.21658	1.44209	0.000449729	0.106883	2.35684	ISPCM:IS	13.01	380.217	NA	45	DDA for preferred ion	C20 H30 O4	6,18,19-Trihydroxytrachyloban-2-one	NA	NA	46.0022	137643	4317	44.9768	Invalid mass	NA	NA	22369985	NA	level3	Reference-7870	NA	NA	NA	NA	Up
13.926_314.24484	1.23248	0.00562837	0.319651	1.05825	ISPCM:IS	13.926	314.245	NA	85.8	DDA for preferred ion	C18 H34 O4	(+/-)9,10-dihydroxy-12z-octadecenoic acid	NA	NA	-0.000874359	-2.78241	5620	85.802	Full match	NA	NA	NA	NA	level2	Reference-9799	NA	NA	NA	NA	Up
14.684_216.17191	1.3444	0.0186258	0.436007	1.91916	ISPCM:IS	14.684	216.172	NA	30.7	DDA for preferred ion	C12 H24 O3	12-Hydroxydodecanoic acid	NA	NA	-0.000639419	-2.95791	5903	30.6598	Full match	HMDB0002059	C08317	71366	Fatty acyls[FA]	level3	Reference-281	Organic acids and derivatives	Hydroxy acids and derivatives	Medium-chain hydroxy acids and derivatives	NULL	Up
16.931_244.20314	1.27028	0.0233966	0.437395	1.47298	ISPCM:IS	16.931	244.203	NA	81.1	DDA for preferred ion	C14 H28 O3	2-Hydroxymyristic acid	NA	NA	-0.00070546	-2.88882	6816	81.1452	Full match	HMDB0002261	NA	1508	Fatty acyls[FA]	level2	Reference-6788	Lipids and lipid-like molecules	Fatty Acyls	Fatty acids and conjugates	NA	Up
6.717_341.19420	1.20721	0.00220805	0.256387	1.13309	ISPCM:IS	6.717	341.194	NA	53.9	DDA for preferred ion	C21 H27 N O3	UR-144 5-pentanoic acid metabolite	NA	NA	-0.00489026	-14.3326	2706	53.8788	Invalid mass	NA	NA	29341860	Drugs	level3	Reference-4930	NA	NA	NA	NA	Up
7.038_536.28285	1.28834	0.0041269	0.293352	1.54148	ISPCM:IS	7.038	536.283	NA	57.9	DDA for preferred ion	C27 H40 N4 O5	(16r,17s)-8-(4-morpholinyl)-17-[2-(4-morpholinyl)-2-oxoethyl]-12-oxa-1,4-diazatricyclo[14.3.1.06,11]icosa-6,8,10-trien-2-one	NA	NA	35.983	71922.8	2086	57.8701	Invalid mass	NA	NA	NA	NA	level3	Reference-10070	NA	NA	NA	NA	Up
7.685_168.07842	31.3703	0.000183647	0.0688281	7.93339	ISPCM:IS	7.685	168.078	NA	80	DDA for preferred ion	C9 H14 O4	5-(1-Hydroxyethyl)-3-(2-hydroxypropyl)-2(5H)-furanone	NA	NA	-18.0108	-96785.8	3096	79.9551	Invalid mass	NA	NA	22369711	NA	level3	Reference-7620	NA	NA	NA	NA	Up
7.685_212.06803	26.0455	0.000374466	0.0982412	6.96456	ISPCM:IS	7.685	212.068	63.7	45.6	DDA for preferred ion	C10 H12 O5	Propyl gallate 没食子酸丙酯	460	Phenolic acids 酚酸类及苷类	-0.000439531	-2.07259	3106	63.7396	Full match	NA	NA	NA	NA	level2	NA	NA	NA	NA	NA	Up
9.501_250.08330	1.61121	0.0255686	0.437395	1.17258	ISPCM:IS	9.501	250.083	NA	63	DDA for preferred ion	C13 H14 O5	Citrinin	NA	NA	-0.000827643	-3.30946	3827	62.977	Full match	HMDB0041857	C16765	10222475	Fungal toxins	level2	Reference-1774	Organoheterocyclic compounds	Benzopyrans	null	NULL	Up
0.833_145.07410	1.22697	0.0372365	0.519125	1.32488	ISPCM:IS	0.833	145.074	58	49.2	DDA for preferred ion	C6 H11 N O3	4-(Acetylamino)butanoic acid	1597	NA	0.000202413	1.39524	440	57.9862	Full match	HMDB0003681	C02946	17180	Amino acids, peptides, and analogues	level3	NA	Organic acids and derivatives	Carboxylic acids and derivatives	Amino acids, peptides, and analogues	map00330 Arginine and proline metabolism; map01100 Metabolic pathways	Up
0.873_174.11197	1.38717	0.0480578	0.52968	1.73513	ISPCM:IS	0.873	174.112	NA	88.1	DDA for preferred ion	C6 H14 N4 O2	DL-Arginine	NA	NA	0.000297898	1.71096	380	88.0582	Full match	NA	C02385	227	Endogenous Metabolites	level2	Reference-408	NA	NA	NA	NULL	Up
11.396_382.14437	1.38915	0.0137865	0.410905	1.37475	ISPCM:IS	11.396	382.144	60.4	44.7	DDA for preferred ion	C22 H23 Cl N2 O2	Loratadine	1483	NA	-0.000440374	-1.15238	3804	60.4386	No match	HMDB0005000	NA	3820	Pyridine and derivatives	level2	NA	Organoheterocyclic compounds	Benzocycloheptapyridines	null	NA	Up
12.452_404.25633	1.50694	0.048812	0.52968	1.24154	ISPCM:IS	12.452	404.256	48.6	45.3	DDA for preferred ion	C24 H36 O5	Lovastatin 洛伐他汀	263	Miscellaneous 其他类	5.18171e-05	0.128179	5560	48.5588	No match	NA	NA	NA	NA	level3	NA	NA	NA	NA	NA	Up
12.636_363.24097	1.24236	0.017413	0.419981	1.14624	ISPCM:IS	12.636	363.241	NA	33.9	DDA for preferred ion	C18 H37 N O4 S	N-Palmitoyl taurine	NA	NA	-0.00336008	-9.25021	4176	33.8655	Invalid mass	NA	NA	14435932	Endogenous Metabolites	level3	Reference-4868	NA	NA	NA	NA	Up
13.468_234.16212	1.52788	0.0452056	0.52968	1.65911	ISPCM:IS	13.468	234.162	59.5	83	DDA for preferred ion	C15 H24 O3	Ageratriol	NA	NA	-18.0104	-71421.1	6039	83.0404	Invalid mass	NA	NA	157933	NA	level3	Reference-8014	NA	NA	NA	NA	Up
16.392_378.27462	1.38805	0.000375407	0.0876471	1.71815	ISPCM:IS	16.392	378.275	NA	64.2	DDA for preferred ion	C23 H38 O4	2-Arachidonoyl glycerol	NA	NA	-0.00238943	-6.31663	7324	64.1973	Invalid mass	HMDB0004666	C13856	4445451	Fatty acyls[FA]	level3	Reference-4740	Lipids and lipid-like molecules	Endocannabinoids	null	map04080 Neuroactive ligand-receptor interaction; map04714 Thermogenesis; map04723 Retrograde endocannabinoid signaling	Up
16.466_803.48198	4.50809	0.000239699	0.0623323	3.68525	ISPCM:IS	16.466	803.482	NA	34.6	DDA for preferred ion	C44 H69 N O12	Tacrolimus	NA	NA	4.49417e-06	0.00559337	4180	34.5964	No match	HMDB0015002	C01375	393220	Polyketides[PK]	level3	Reference-3213	Phenylpropanoids and polyketides	Macrolide lactams	null	NA	Up
17.52_440.27104	1.42788	0.0321646	0.501427	1.36957	ISPCM:IS	17.52	440.271	NA	44.2	DDA for preferred ion	C26 H36 N2 O4	Norverapamil	NA	NA	0.00352808	8.01349	7843	44.1857	Invalid mass	NA	NA	94724	Drugs	level3	Reference-2498	NA	NA	NA	NA	Up
18.035_462.29853	1.2465	0.0460646	0.52968	1.22622	ISPCM:IS	18.035	462.299	NA	34.2	DDA for preferred ion	C26 H40 N4 O2	2-[(1s,4s,5s)-4-{[(cyclohexylcarbamoyl)amino]methyl}-5-isopropyl-2-methyl-2-cyclohexen-1-yl]-n-(3-pyridinylmethyl)acetamide	NA	NA	21.9834	49926.5	8040	34.2358	Invalid mass	NA	NA	NA	NA	level3	Reference-10392	NA	NA	NA	NA	Up
18.345_329.23880	1.4118	0.0370489	0.518993	1.48504	ISPCM:IS	18.345	329.239	NA	37.4	DDA for preferred ion	C21 H31 N O2	(2S)-2-[(2R)-7-Methoxy-5,8-dimethyl-1,2,3,4-tetrahydro-2-naphthalenyl]-1-(1-piperidinyl)-1-propanone	NA	NA	0.00331843	10.0792	8212	37.4309	Invalid mass	NA	NA	5477959	NA	level3	Reference-8962	NA	NA	NA	NA	Up
4.292_345.18992	1.20917	0.0301785	0.488035	1.34678	ISPCM:IS	4.292	345.19	NA	32.7	DDA for preferred ion	C21 H28 Cl N O	UR-144 N-(5-Chloropentyl) analog	NA	NA	0.0039785	11.5257	1891	32.6901	Invalid mass	NA	NA	29341421	Drugs	level3	Reference-5528	NA	NA	NA	NA	Up
5.01_326.19400	3.40162	6.69044e-06	0.00234305	3.76661	ISPCM:IS	5.01	326.194	NA	37.8	DDA for other ion	C20 H29 N3 O2	ADBICA	NA	NA	-17.032	-49623.2	2248	37.78	Invalid mass	NA	NA	29342130	Drugs	level3	Reference-5148	NA	NA	NA	NA	Up
5.283_264.14743	1.24908	0.0328228	0.506194	1.19732	ISPCM:IS	5.283	264.147	NA	33.5	DDA for preferred ion	C14 H20 N2 O3	Ethyl 4-(2-methoxyphenyl)piperazine-1-carboxylate	NA	NA	4.20465e-05	0.159178	2374	33.5214	Full match	NA	NA	2022949	NA	level3	Reference-4666	NA	NA	NA	NA	Up
5.444_415.27824	3.25328	2.225e-06	0.000935057	3.69975	ISPCM:IS	5.444	415.278	NA	30.9	DDA for preferred ion	C24 H37 N3 O3	2-[(1s,4s,5s)-4-{[(ethylcarbamoyl)amino]methyl}-5-isopropyl-2-methyl-2-cyclohexen-1-yl]-n-(4-methoxybenzyl)acetamide	NA	NA	-0.0052484	-12.6381	2436	30.8543	Invalid mass	NA	NA	NA	NA	level3	Reference-10318	NA	NA	NA	NA	Up
5.453_381.23758	1.21011	0.0186123	0.427087	1.0665	ISPCM:IS	5.453	381.238	NA	35.5	DDA for preferred ion	C23 H31 N3 O2	AKB48 N-(5-hydroxypentyl) metabolite	NA	NA	-0.00404504	-10.6102	2436	35.5055	Invalid mass	NA	NA	29342123	Drugs	level3	Reference-8478	NA	NA	NA	NA	Up
5.462_370.22140	1.51977	9.03797e-05	0.0281349	2.19711	ISPCM:IS	5.462	370.221	NA	33.2	DDA for preferred ion	C16 H34 O9	PEG n8	NA	NA	0.00111244	3.0048	1778	33.2468	No match	NA	NA	71135	Industrial Chemicals	level3	Reference-1822	NA	NA	NA	NA	Up
5.697_372.27364	1.31864	0.000244731	0.0623323	1.50527	ISPCM:IS	5.697	372.274	NA	32.1	DDA for preferred ion	C23 H36 N2 O2	Finasteride	NA	NA	-0.00404269	-10.8593	1882	32.1011	Invalid mass	HMDB0001984	D00321	51714	Steroids and derivatives	level3	Reference-422	Lipids and lipid-like molecules	Steroids and steroid derivatives	Androstane steroids	NA	Up
6.056_379.18559	2.40875	0.0135066	0.40983	2.61723	ISPCM:IS	6.056	379.186	NA	35.7	DDA for preferred ion	C22 H27 N3 O4	{5-[({3-[(5-{[benzyl(methyl)amino]methyl}-1,2-oxazol-3-yl)methyl]-3-oxetanyl}amino)methyl]-2-furyl}methanol	NA	NA	-18.0146	-45353.9	2001	35.7123	Invalid mass	NA	NA	NA	NA	level3	Reference-9719	NA	NA	NA	NA	Up
6.271_278.16295	1.33308	0.0262367	0.482522	1.49566	ISPCM:IS	6.271	278.163	NA	79.8	DDA for preferred ion	C15 H22 N2 O3	Tolycaine	NA	NA	-8.93087e-05	-0.321066	2799	79.8223	Full match	NA	NA	65111	Drugs	level2	Reference-7248	NA	NA	NA	NA	Up
7.717_212.06874	25.1591	0.000399652	0.0907859	5.8716	ISPCM:IS	7.717	212.069	31.6	NA	DDA for preferred ion	C10 H12 O5	Gallic acid trimethyl ether 3,4,5-三甲氧基苯甲酸	467	Phenolic acids 酚酸类及苷类	0.000270459	1.27534	3458	31.6353	Full match	HMDB0033839	NA	8054	Benzene and derivatives	level3	NA	Benzenoids	Benzene and substituted derivatives	Benzoic acids and derivatives	NA	Up
7.721_323.05852	7.38766	0.000318575	0.0765034	4.99002	ISPCM:IS	7.721	323.059	4.1	NA	DDA for preferred ion	C15 H21 N3 O3 S	Gliclazide	1437	NA	-0.0718452	-222.341	2599	4.08961	Invalid mass	HMDB0015252	NA	3356	Benzene and derivatives	level3	NA	Benzenoids	Benzene and substituted derivatives	Benzenesulfonamides	NA	Up
8.033_244.07368	1.2895	0.0121673	0.404836	1.04125	ISPCM:IS	8.033	244.074	38.4	42.2	DDA for preferred ion	C14 H12 O4	Piceatannol	NA	NA	0.000116218	0.476158	3588	42.2265	Partial match	HMDB0004215	C05901	581006	Polyketides[PK]	level3	Reference-546	Phenylpropanoids and polyketides	Stilbenes	null	map00945 Stilbenoid, diarylheptanoid and gingerol biosynthesis; map01110 Biosynthesis of secondary metabolites	Up
8.285_360.18963	1.33621	0.00917408	0.368348	1.75591	ISPCM:IS	8.285	360.19	NA	30.6	DDA for preferred ion	C21 H28 O5	Cortisone	NA	NA	-0.00404819	-11.2389	3703	30.5742	Invalid mass	HMDB0002802	C00762	193441	Sterol lipids[ST]	level3	Reference-963	Lipids and lipid-like molecules	Steroids and steroid derivatives	Hydroxysteroids	map00140 Steroid hormone biosynthesis; map01100 Metabolic pathways; map04960 Aldosterone-regulated sodium reabsorption; map05200 Pathways in cancer; map05215 Prostate cancer; map07225 Glucocorticoid and mineralocorticoid receptor agonists/antagonists	Up
8.434_366.20179	1.42387	0.0100417	0.376786	1.44048	ISPCM:IS	8.434	366.202	NA	74.4	DDA for preferred ion	C19 H28 N4 O2	ADB-PINACA	NA	NA	21.9806	63855.9	3790	74.3757	Invalid mass	NA	NA	29342129	Drugs	level3	Reference-5695	NA	NA	NA	NA	Up
9.987_366.16594	2.37656	0.0153504	0.416047	2.84951	ISPCM:IS	9.987	366.166	NA	39	DDA for preferred ion	C19 H26 O7	Diacetoxyscirpenol	NA	NA	-0.00191205	-5.22178	4439	39.0189	Invalid mass	HMDB0035104	C09662	82639	Fungal toxins	level3	Reference-6190	Lipids and lipid-like molecules	Prenol lipids	Sesquiterpenoids	NA	Up
1.189_206.04216	0.682491	0.0434794	0.266366	1.26799	HSPCM:HS	1.189	206.042	NA	72.9	C7 H10 O7	3-Hydroxy-3-(methoxycarbonyl)pentanedioic acid		NA	NA	-0.000491344	-2.38467	496	72.9494	Full match	NA	NA	10466788	NA	level2	Reference-7543	NA	NA	NA	NA	Down
1.193_303.14231	0.563524	0.038972	0.252452	1.95042	HSPCM:HS	1.193	303.142	NA	32	C17 H21 N O4	nor-6β-Oxycodol		NA	NA	-0.0047519	-15.6752	488	32.0328	Invalid mass	HMDB0061075	NA	35031840	Benzene and derivatives	level3	Reference-8360	Benzenoids	Phenanthrenes and derivatives	null	NA	Down
13.017_506.19258	0.794511	0.0468551	0.276235	1.03845	HSPCM:HS	13.017	506.193	NA	32.9	C27 H27 F N6 O	1-(3-cyanophenyl)-3-({(2r,4s,5r)-5-[6-(4-fluorophenyl)-2-methyl-4-pyrimidinyl]-1-azabicyclo[2.2.2]oct-2-yl}methyl)urea		NA	NA	35.9695	76494.6	5252	32.9369	Invalid mass	NA	NA	NA	NA	level3	Reference-9254	NA	NA	NA	NA	Down
14.433_479.29996	0.813045	0.000345965	0.0117115	1.23149	HSPCM:HS	14.433	479.3	NA	31.2	C27 H37 N5 O3	1-[1-({(3r,4s)-3-[(5-butyl-1,2-oxazol-3-yl)methyl]-4-piperidinyl}acetyl)-4-piperidinyl]-1,3-dihydro-2h-benzimidazol-2-one		NA	NA	0.0103199	21.5317	5796	31.245	Invalid mass	NA	NA	NA	NA	level3	Reference-9401	NA	NA	NA	NA	Down
16.603_450.27380	0.519208	1.09117e-06	0.000286269	2.40328	HSPCM:HS	16.603	450.274	NA	42.1	C24 H38 N4 O2	2-[(1s,4s,5s)-5-isopropyl-4-{[(isopropylcarbamoyl)amino]methyl}-2-methyl-2-cyclohexen-1-yl]-n-methyl-n-(3-pyridinylmethyl)acetamide		NA	NA	35.9743	86831.7	6734	42.0757	Invalid mass	NA	NA	NA	NA	level3	Reference-10395	NA	NA	NA	NA	Down
18.754_425.29207	0.479655	0.000464272	0.0138411	2.66014	HSPCM:HS	18.754	425.292	NA	51.6	C21 H37 N3 O3	(2s)-n-cyclopropyl-2-{(1s,7s,8s,8as)-7-[(ethylcarbamoyl)amino]-1-hydroxy-4a,8-dimethyldecahydro-2-naphthalenyl}propanamide		NA	NA	46.0086	121304	7556	51.6406	Invalid mass	NA	NA	NA	NA	level3	Reference-9617	NA	NA	NA	NA	Down
19.973_432.19901	0.7884	0.0257551	0.196363	1.00456	HSPCM:HS	19.973	432.199	NA	39.1	C23 H32 N2 O4 S	2-[(1s,4s,5s)-5-isopropyl-4-({[(4-methoxyphenyl)sulfonyl]amino}methyl)-2-methyl-2-cyclohexen-1-yl]-n-(2-propyn-1-yl)acetamide		NA	NA	-0.00927292	-21.4548	8055	39.0944	Invalid mass	NA	NA	NA	NA	level3	Reference-10454	NA	NA	NA	NA	Down
4.597_344.20517	0.705183	0.00392504	0.0575271	1.36452	HSPCM:HS	4.597	344.205	NA	34.3	C21 H28 O4	Nor-9-carboxy-δ9-THC		NA	NA	0.00641264	18.6306	1828	34.336	Invalid mass	NA	NA	97019	Drugs	level3	Reference-2472	NA	NA	NA	NA	Down
5.124_415.24226	0.777204	0.00234453	0.0422741	1.20063	HSPCM:HS	5.124	415.242	NA	42.4	C22 H31 N3 O2	N-benzyl-2-{(3r,4s)-3-[(5-butyl-1,2-oxazol-3-yl)methyl]-4-piperidinyl}acetamide		NA	NA	46.0006	124581	2042	42.4295	Invalid mass	NA	NA	NA	NA	level3	Reference-9422	NA	NA	NA	NA	Down
5.402_519.19833	0.705597	0.000461636	0.0138411	1.5823	HSPCM:HS	5.402	519.198	NA	32.2	C25 H26 F3 N3 O3	2-(3,3-Dimethylbutanoyl)-8-[3-(trifluoromethyl)phenyl]-1,3,4,12a-tetrahydropyrazino[2,1-c][1,4]benzodiazepine-6,12(2H,11H)-dione		NA	NA	46.0057	97224.1	1450	32.2333	Invalid mass	NA	NA	2962285	NA	level3	Reference-8978	NA	NA	NA	NA	Down
5.411_562.18660	0.548938	0.0138353	0.134682	1.4567	HSPCM:HS	5.411	562.187	17	NA	C24 H34 O15	Glomeratose A 球腺糖苷A		1123	Phenylpropanoids 苯丙素类及苷类	-0.0031721	-5.6424	1462	16.9967	Invalid mass	NA	NA	10145729	Phenylpropanoids	level3	NA	NA	NA	NA	NA	Down
5.715_446.23643	0.727807	0.00894824	0.0990536	1.12288	HSPCM:HS	5.715	446.236	NA	40.9	C25 H34 O7	7-Formyl-4,6'-dihydroxy-6-(hydroxymethyl)-2',5',5',8a'-tetramethyl-3',4',4a',5',6',7',8',8a'-octahydro-2'H,3H-spiro[1-benzofuran-2,1'-naphthalen]-7'-yl acetate		NA	NA	0.00597214	13.3835	1571	40.9301	Invalid mass	NA	NA	29814227	NA	level3	Reference-7717	NA	NA	NA	NA	Down
5.946_472.28838	0.760005	0.00717625	0.0853828	1.12563	HSPCM:HS	5.946	472.288	NA	43	C26 H38 N2 O3	N-cyclopentyl-2-[(1s,4s,5s)-5-isopropyl-2-methyl-4-{[(phenoxyacetyl)amino]methyl}-2-cyclohexen-1-yl]acetamide		NA	NA	46.0001	107909	1674	43.0408	Invalid mass	NA	NA	NA	NA	level3	Reference-10476	NA	NA	NA	NA	Down
7.268_546.19075	0.497421	0.0170908	0.15303	1.21494	HSPCM:HS	7.268	546.191	NA	37.5	C25 H30 N6 O4 S	1-[4-(5-{(2s)-1-[4-(methylsulfonyl)benzyl]-2-pyrrolidinyl}-1,2,4-oxadiazol-3-yl)-2-pyridinyl]-4-piperidinecarboxamide		NA	NA	35.9858	70532.1	2927	37.4689	Invalid mass	NA	NA	NA	NA	level3	Reference-9712	NA	NA	NA	NA	Down
7.322_428.16724	0.558639	0.0199401	0.169571	1.16175	HSPCM:HS	7.322	428.167	79.1	91.4	C20 H28 O10	2-Phenylethyl 3-O-(4-carboxy-3-hydroxy-3-methylbutanoyl)-β-D-glucopyranoside		NA	NA	-0.00100948	-2.35767	2948	91.3973	Partial match	NA	NA	29814681	NA	level2	Reference-7822	NA	NA	NA	NA	Down
0.838_452.12974	0.676627	0.0145053	0.114154	1.20726	HSPCM:HS	0.838	452.13	NA	58.3	C21 H23 F N4 O3 S	(4as,7ar)-3-(3-fluorophenyl)-2,4-dioxo-n-propyl-1-(2-thienylmethyl)octahydro-5h-pyrrolo[3,2-d]pyrimidine-5-carboxamide		NA	NA	21.9822	51104	157	58.2534	Invalid mass	NA	NA	NA	NA	level3	Reference-10209	NA	NA	NA	NA	Down
0.846_303.14293	0.787628	0.0367026	0.195853	1.36211	HSPCM:HS	0.846	303.143	NA	37.2	C17 H21 N O4	Hydromorphinol		NA	NA	-0.00413005	-13.6239	129	37.211	Invalid mass	NA	NA	4576407	NA	level3	Reference-4516	NA	NA	NA	NA	Down
0.849_252.12082	0.690438	0.00497656	0.0582562	1.34769	HSPCM:HS	0.849	252.121	NA	47.1	C15 H14 O6	Catechin		NA	NA	-37.9582	-130855	402	47.0862	Invalid mass	HMDB0127721	C17590	1166	Flavonoids	level3	Reference-1524	Phenylpropanoids and polyketides	Flavonoids	Flavans	NULL	Down
0.85_290.07671	0.683583	0.0042633	0.053086	1.37123	HSPCM:HS	0.85	290.077	NA	49	C15 H14 O6	Epicatechin		NA	NA	-0.00232712	-8.02237	370	49.0397	Invalid mass	HMDB0127721	C17590	1166	Flavonoids	level3	Reference-23	Phenylpropanoids and polyketides	Flavonoids	Flavans	NULL	Down
1.767_154.07447	0.540063	0.0364588	0.195058	1.31154	HSPCM:HS	1.767	154.074	NA	66.3	C7 H10 N2 O2	N,N'-Methylenebisacrylamide		NA	NA	0.000242438	1.57352	784	66.3315	Full match	NA	NA	7750	Extractables/Leachables	level2	Reference-3133	NA	NA	NA	NA	Down
11.396_382.14437	0.726917	0.0490888	0.228077	1.40391	HSPCM:HS	11.396	382.144	60.4	44.7	C22 H23 Cl N2 O2	Loratadine		1483	NA	-0.000440374	-1.15238	3804	60.4386	No match	HMDB0005000	NA	3820	Pyridine and derivatives	level2	NA	Organoheterocyclic compounds	Benzocycloheptapyridines	null	NA	Down
14.46_467.30161	0.624252	0.000245117	0.00911102	2.54092	HSPCM:HS	14.46	467.302	NA	54.8	C29 H41 N O4	Buprenorphine		NA	NA	-0.00195208	-4.17732	6468	54.8254	No match	HMDB0015057	C08007	2382	Benzene and derivatives	level3	Reference-660	Benzenoids	Phenanthrenes and derivatives	null	NULL	Down
14.601_428.23286	0.551273	0.00010853	0.00536586	2.7042	HSPCM:HS	14.601	428.233	13.3	NA	C25 H28 N6 O	Irbesartan		1507	NA	0.000397071	0.927232	4407	13.3416	No match	HMDB0015163	C07469	3618	Benzene and derivatives	level3	NA	Benzenoids	Benzene and substituted derivatives	Biphenyls and derivatives	NULL	Down
15.337_502.17891	0.626838	0.006354	0.0688213	2.31375	HSPCM:HS	15.337	502.179	NA	35.1	C24 H30 N4 O4 S2	N-({(2R,4S,5R)-5-[3-(3,4-Dimethoxyphenyl)-1-methyl-1H-pyrazol-5-yl]-1-azabicyclo[2.2.2]oct-2-yl}methyl)-2-thiophenesulfonamide		NA	NA	0.00806426	16.0588	4671	35.0745	Invalid mass	NA	NA	21381198	NA	level3	Reference-9067	NA	NA	NA	NA	Down
15.532_561.30158	0.645979	0.0173239	0.127309	2.10704	HSPCM:HS	15.532	561.302	NA	55.8	C31 H39 N5 O5	Ergocornine		NA	NA	0.00646174	11.5122	4734	55.7741	Invalid mass	NA	C09162	66155	Alkaloids	level3	Reference-6163	Alkaloids	Alkaloids derived from tryptophan and anthranilic acid	Indole alkaloids	NULL	Down
16.474_338.28205	0.67957	0.0131102	0.10803	2.16125	HSPCM:HS	16.474	338.282	NA	63.4	C22 H36 O2	Arachidonic acid ethyl ester		NA	NA	6.01052	18089.2	7384	63.4485	Invalid mass	NA	NA	4518882	NA	level3	Reference-6601	NA	NA	NA	NA	Down
17.21_349.26169	0.787309	0.00656827	0.070237	1.46939	HSPCM:HS	17.21	349.262	NA	45.4	C21 H32 O3	(+/-)17(18)-epete methyl ester		NA	NA	17.0265	51248.5	7680	45.3593	Invalid mass	NA	NA	NA	NA	level3	Reference-9792	NA	NA	NA	NA	Down
18.274_377.29300	0.585151	0.000100813	0.00510756	2.81713	HSPCM:HS	18.274	377.293	NA	53.3	C23 H39 N O3	Arachidonoyl serinol		NA	NA	8.51254e-06	0.0225622	6142	53.2568	No match	HMDB0013650	NA	8771144	Fatty acyls[FA]	level3	Reference-4861	Lipids and lipid-like molecules	Fatty Acyls	Fatty amides	NA	Down
18.796_425.29319	0.565428	0.0015547	0.0286559	2.9087	HSPCM:HS	18.796	425.293	40.5	36	C27 H39 N O3	Jervine 蒜藜芦碱		996	Steroids 甾体及苷类	0.000195763	0.460301	8388	40.4739	Full match	NA	C10811	9694	Alkaloids	level3	NA	Alkaloids	Alkaloids derived by amination reactions	Steroid alkaloids	map01066 Biosynthesis of alkaloids derived from terpenoid and polyketide	Down
19.299_512.33319	0.653735	0.00954267	0.0883328	1.70395	HSPCM:HS	19.299	512.333	NA	71.6	C26 H50 O8	PEG Diethylhexanoate n5		NA	NA	21.9826	44830.4	8615	71.5882	Invalid mass	NA	NA	NA	Extractables/Leachables	level3	Reference-5486	NA	NA	NA	NA	Down
20.015_402.27458	0.743263	0.00841914	0.0821869	1.67022	HSPCM:HS	20.015	402.275	NA	62.6	C25 H38 O4	Terpestacin		NA	NA	-0.00242979	-6.04009	8947	62.5667	Invalid mass	NA	NA	4976965	NA	level3	Reference-7819	NA	NA	NA	NA	Down
20.337_391.26375	0.82948	0.0367529	0.195853	1.12785	HSPCM:HS	20.337	391.264	NA	49.9	C25 H35 N3 O2	N-benzyl-2-[(3r,4s)-3-{[5-(cyclohexylmethyl)-1,2-oxazol-3-yl]methyl}-4-piperidinyl]acetamide		NA	NA	-18.0092	-44002.9	9092	49.8717	Invalid mass	NA	NA	NA	NA	level3	Reference-9549	NA	NA	NA	NA	Down
4.086_331.17433	0.720328	0.0102471	0.0924112	1.31399	HSPCM:HS	4.086	331.174	NA	31.4	C19 H25 N O4	Oxitropium		NA	NA	-0.00402467	-12.1526	1872	31.3881	Invalid mass	NA	NA	4466	Drugs	level3	Reference-2468	NA	NA	NA	NA	Down
4.321_418.14523	0.666314	0.0274585	0.164146	1.54751	HSPCM:HS	4.321	418.145	NA	37.8	C21 H26 N2 O3 S2	(1r,9r)-5-[4-(methylsulfanyl)phenyl]-11-(propylsulfonyl)-7,11-diazatricyclo[7.3.1.02,7]trideca-2,4-dien-6-one		NA	NA	0.00674722	16.1363	1943	37.7966	Invalid mass	NA	NA	NA	NA	level3	Reference-9730	NA	NA	NA	NA	Down
4.597_366.18784	0.794005	0.0235521	0.150536	1.00424	HSPCM:HS	4.597	366.188	NA	44.6	C23 H26 O4	PSB-SB1202		NA	NA	0.00473025	12.9177	1486	44.6355	Invalid mass	NA	NA	28668367	Drugs	level3	Reference-5430	NA	NA	NA	NA	Down
5.113_357.18998	0.767522	0.000198557	0.00818075	1.88518	HSPCM:HS	5.113	357.19	NA	51.8	C21 H27 N O4	Nalbuphine		NA	NA	-0.00403189	-11.2877	2284	51.7803	Invalid mass	NA	NA	4266	Drugs	level3	Reference-2410	NA	NA	NA	NA	Down
5.434_301.14257	0.767556	0.00213573	0.034654	1.94085	HSPCM:HS	5.434	301.143	NA	52.7	C16 H19 N3 O3	(4ar,7as)-6-(cyclopropylcarbonyl)-4-(3-pyridinylmethyl)hexahydropyrrolo[3,4-b][1,4]oxazin-3(2h)-one		NA	NA	-6.76174e-05	-0.224536	2443	52.687	Full match	NA	NA	NA	NA	level3	Reference-9660	NA	NA	NA	NA	Down
6.031_470.27437	0.777126	0.00414577	0.0525568	1.49682	HSPCM:HS	6.031	470.274	NA	30.2	C27 H40 N2 O6	6-Hydroxy-1-(hydroxymethyl)-5-{2-[2-(hydroxymethyl)-1-pyrrolidinyl]-2-oxoethyl}-1,4a-dimethyldecahydro-2-naphthalenyl phenylcarbamate		NA	NA	-18.0143	-36892.7	2683	30.2332	Invalid mass	NA	NA	4288815	NA	level3	Reference-8792	NA	NA	NA	NA	Down
6.915_250.17810	0.817943	0.0305408	0.17498	1.04054	HSPCM:HS	6.915	250.178	NA	77.9	C12 H26 O5	PPG n4		NA	NA	7.87418e-05	0.314743	3095	77.8534	Full match	NA	NA	82386	Extractables/Leachables	level2	Reference-5462	NA	NA	NA	NA	Down
6.927_477.25920	0.477483	0.00197431	0.0335193	2.20588	HSPCM:HS	6.927	477.259	NA	37.6	C25 H39 N3 O4 S	2-[(1s,4s,5s)-5-isopropyl-2-methyl-4-{[(phenylsulfonyl)amino]methyl}-2-cyclohexen-1-yl]-n-[2-(4-morpholinyl)ethyl]acetamide		NA	NA	-0.00693042	-14.5211	3095	37.5978	Invalid mass	NA	NA	NA	NA	level3	Reference-10339	NA	NA	NA	NA	Down
6.978_448.15838	0.49749	0.0121982	0.102938	1.47891	HSPCM:HS	6.978	448.158	36	NA	C19 H28 O12	Orcinol gentiobioside 苔黑酚龙胆二糖苷		1014	Phenol 酚类及苷类	0.000300839	0.671278	2059	36.0394	No match	NA	NA	8586806	Phenols and derivatives	level3	NA	NA	NA	NA	NA	Down
7.219_503.23863	0.791344	0.0163815	0.12214	1.08425	HSPCM:HS	7.219	503.239	NA	30.8	C27 H32 F3 N3 O3	{(3r,4s)-3-[2-(4-phenyl-1-piperazinyl)ethyl]-1-[4-(trifluoromethyl)benzoyl]-4-piperidinyl}acetic acid		NA	NA	-0.000942414	-1.87269	2144	30.7575	No match	NA	NA	NA	NA	level3	Reference-9515	NA	NA	NA	NA	Down
7.872_600.34898	0.762321	0.00308729	0.0440554	1.75986	HSPCM:HS	7.872	600.349	NA	32.7	C27 H48 N6 O9	Nocardamin		NA	NA	0.000698747	1.1639	2393	32.7447	No match	NA	NA	141883	NA	level3	Reference-7689	NA	NA	NA	NA	Down
8.642_507.28051	0.818862	0.044413	0.215879	1.09314	HSPCM:HS	8.642	507.281	29.4	30.7	C27 H41 N O8	(2E,6E,12E)-18-(2,6-Dioxo-4-piperidinyl)-9,11-dihydroxy-8-methoxy-10,12,14-trimethyl-15-oxo-2,6,12-octadecatrienoic acid		NA	NA	-0.00270801	-5.33826	3866	30.663	Invalid mass	NA	NA	7982010	NA	level3	Reference-7591	NA	NA	NA	NA	Down
1.319_342.11544	2.20148	0.0410271	0.258116	1.45623	HSPCM:HS	1.319	342.115	90.3	81.7	C12 H22 O11	D-(+)-Trehalose	D-（+）-海藻糖	1291	NA	-0.000768509	-2.24634	575	90.2887	Full match	HMDB0000975	C01083	7149	Carbohydrates	level1	NA	Organic oxygen compounds	Organooxygen compounds	Carbohydrates and carbohydrate conjugates	map00500 Starch and sucrose metabolism; map01100 Metabolic pathways; map01110 Biosynthesis of secondary metabolites; map02010 ABC transporters; map02060 Phosphotransferase system (PTS)	Up
10.85_309.22957	1.5082	4.46442e-05	0.00316828	1.42965	HSPCM:HS	10.85	309.23	NA	74.7	C18 H33 N O4	9-Nitrooleate		NA	NA	-18.0114	-55040.2	4406	74.6758	Invalid mass	NA	NA	9820320	NA	level3	Reference-6717	NA	NA	NA	NA	Up
11.188_294.18235	1.55183	0.00223513	0.0408632	1.37272	HSPCM:HS	11.188	294.182	51.3	33.7	C17 H26 O4	Embelin 恩贝酸		975	Quinones 醌类及苷类	-0.000763175	-2.59422	4520	51.3126	No match	NA	C10342	3105	Quinone	level3	NA	NA	NA	NA	NULL	Up
12.113_370.23473	1.80334	0.00616652	0.0770375	1.81471	HSPCM:HS	12.113	370.235	NA	70	C20 H34 O6	20-hydroxy prostaglandin f2α		NA	NA	-0.000813654	-2.19767	4049	69.9686	Full match	NA	NA	NA	NA	level2	Reference-9822	NA	NA	NA	NA	Up
12.648_458.28695	1.63198	4.39919e-05	0.00316828	1.44767	HSPCM:HS	12.648	458.287	NA	54	C27 H34 N6 O	1-(3-Cyanophenyl)-3-({(2R,4S,5S)-5-[(4-phenyl-1-piperazinyl)methyl]-1-azabicyclo[2.2.2]oct-2-yl}methyl)urea		NA	NA	0.00754095	16.4549	5132	53.9858	Invalid mass	NA	NA	21381574	NA	level3	Reference-9081	NA	NA	NA	NA	Up
12.725_268.16661	1.87689	2.05248e-05	0.00203195	2.03491	HSPCM:HS	12.725	268.167	NA	36	C15 H24 O4	4,6-Dihydroxy-4-(hydroxymethyl)-3,4a,8,8-tetramethyl-4a,5,6,7,8,8a-hexahydro-1(4H)-naphthalenone		NA	NA	-0.000844867	-3.15052	5116	36.0019	Full match	NA	NA	22369656	NA	level3	Reference-7722	NA	NA	NA	NA	Up
12.994_294.18237	1.75151	0.00594302	0.0749592	1.18644	HSPCM:HS	12.994	294.182	73.2	48.5	C17 H26 O4	6-Gingerol 6-姜酚	6-姜酚	284	Phenol 酚类及苷类	-0.000737648	-2.50744	5235	73.2396	Full match	NA	C10462	391126	Polyketides[PK]	level2	NA	Skimate / acetate-malonate pathway derived compounds	Others	Zingiber derived compounds	map00945 Stilbenoid, diarylheptanoid and gingerol biosynthesis; map01110 Biosynthesis of secondary metabolites	Up
13.314_266.18737	1.55995	0.00512306	0.0681913	1.19334	HSPCM:HS	13.314	266.187	NA	35.5	C16 H26 O3	Tetranor-12r-hete		NA	NA	-0.000824544	-3.0976	5370	35.5299	Full match	NA	NA	NA	NA	level3	Reference-9904	NA	NA	NA	NA	Up
13.405_366.23992	3.15971	0.00289581	0.0485442	3.34969	HSPCM:HS	13.405	366.24	NA	49.7	C21 H34 O5	1-(3,5-Dihydroxyphenyl)-12-hydroxy-2-tridecanyl acetate		NA	NA	-0.000701694	-1.91594	5412	49.6504	Full match	NA	NA	22370022	NA	level3	Reference-7806	NA	NA	NA	NA	Up
13.475_324.22921	1.49988	7.66797e-05	0.00428095	1.97383	HSPCM:HS	13.475	324.229	NA	31.6	C19 H32 O4	TOFA		NA	NA	-0.000846379	-2.61043	4480	31.6421	No match	NA	NA	103055	NA	level3	Reference-6599	NA	NA	NA	NA	Up
13.772_502.25535	1.32903	0.00326286	0.0506515	1.06599	HSPCM:HS	13.772	502.255	NA	42	C27 H35 F N4 O2	2-[(1s,4s,5s)-4-({[(3-fluorophenyl)carbamoyl]amino}methyl)-5-isopropyl-2-methyl-2-cyclohexen-1-yl]-n-methyl-n-(3-pyridinylmethyl)acetamide		NA	NA	35.9809	77166.9	5564	42.0239	Invalid mass	NA	NA	NA	NA	level3	Reference-10445	NA	NA	NA	NA	Up
14.088_312.22922	1.86741	3.53613e-06	0.000598519	1.88539	HSPCM:HS	14.088	312.229	NA	71.3	C18 H32 O4	(+/-)9-hpode		NA	NA	-0.000838036	-2.68403	5648	71.3045	Full match	NA	NA	NA	NA	level2	Reference-9923	NA	NA	NA	NA	Up
15.051_350.20618	1.70288	2.24476e-05	0.00210993	1.38928	HSPCM:HS	15.051	350.206	NA	55.3	C20 H32 O6	11-Dehydro thromboxane B2		NA	NA	-18.0137	-48921.1	6068	55.3254	Invalid mass	HMDB0004242	C05964	NA	Fatty acyls[FA]	level3	Reference-9859	Lipids and lipid-like molecules	Fatty Acyls	Eicosanoids	NA	Up
15.484_292.20301	1.29833	0.000105485	0.00532849	1.0101	HSPCM:HS	15.484	292.203	NA	83.2	C18 H30 O4	13(S)-HpOTrE		NA	NA	-18.0114	-58061.1	6224	83.1965	Invalid mass	NA	NA	29273197	NA	level3	Reference-6833	NA	NA	NA	NA	Up
15.807_592.46952	1.47475	0.000403273	0.0128744	1.22302	HSPCM:HS	15.807	592.47	NA	82.9	C18 H32 O3	(+/-)9(10)-epome		NA	NA	296.234	999997	6410	82.898	Invalid mass	NA	NA	NA	NA	level2	Reference-9808	NA	NA	NA	NA	Up
15.814_278.22360	1.25077	0.000254868	0.00941756	1.02197	HSPCM:HS	15.814	278.224	NA	89.2	C18 H30 O2	α-Eleostearic acid		NA	NA	-0.000978361	-3.51644	6384	89.2435	Full match	NA	C08315	4444560	Fatty acyls[FA]	level2	Reference-6594	FA Fatty acyls	FA01 Fatty Acids and Conjugates	FA0103 Unsaturated fatty acids	NULL	Up
18.507_336.22929	1.86177	0.00357467	0.0538974	1.46643	HSPCM:HS	18.507	336.229	NA	62.2	C20 H34 O5	Prostaglandin F2β		NA	NA	-18.0113	-50844.9	7452	62.2488	Invalid mass	HMDB0001483	C02314	NA	Fatty acyls[FA]	level3	Reference-9809	Lipids and lipid-like molecules	Fatty Acyls	Eicosanoids	NULL	Up
5.774_398.21435	1.31117	0.0368426	0.244524	1.22137	HSPCM:HS	5.774	398.214	NA	45.5	C22 H30 N4 O S	1-{[(2R,4S,5S)-5-{[Benzyl(methyl)amino]methyl}-1-azabicyclo[2.2.2]oct-2-yl]methyl}-3-(3-thienyl)urea		NA	NA	0.000317793	0.798046	1915	45.5465	No match	NA	NA	21381294	NA	level3	Reference-9010	NA	NA	NA	NA	Up
6.66_230.11477	1.42857	0.0173549	0.15513	1.17077	HSPCM:HS	6.66	230.115	NA	66.3	C11 H18 O5	2-(6-Hydroxyhexyl)-3-methylenesuccinic acid		NA	NA	-0.00065046	-2.82667	2674	66.29	Full match	NA	NA	22369660	NA	level2	Reference-7925	NA	NA	NA	NA	Up
7.535_230.15121	1.8874	0.0192638	0.166071	1.48773	HSPCM:HS	7.535	230.151	NA	86.6	C12 H22 O4	Dodecanedioic acid		NA	NA	-0.000603669	-2.62292	3060	86.5834	Full match	HMDB0000623	C02678	12213	Fatty acyls[FA]	level2	Reference-1182	Lipids and lipid-like molecules	Fatty Acyls	Fatty acids and conjugates	NULL	Up
7.685_168.07842	151.662	2.3664e-10	4.13884e-07	6.09941	HSPCM:HS	7.685	168.078	NA	80	C9 H14 O4	5-(1-Hydroxyethyl)-3-(2-hydroxypropyl)-2(5H)-furanone		NA	NA	-18.0108	-96785.8	3096	79.9551	Invalid mass	NA	NA	22369711	NA	level3	Reference-7620	NA	NA	NA	NA	Up
7.685_212.06803	162.649	1.78341e-09	1.87151e-06	5.77307	HSPCM:HS	7.685	212.068	63.7	45.6	C10 H12 O5	Propyl gallate 没食子酸丙酯		460	Phenolic acids 酚酸类及苷类	-0.000439531	-2.07259	3106	63.7396	Full match	NA	NA	NA	NA	level2	NA	NA	NA	NA	NA	Up
7.78_280.13022	1.39337	0.0278182	0.20547	1.1929	HSPCM:HS	7.78	280.13	1.8	NA	C18 H16 O3	Ipriflavone		1550	NA	0.0202807	72.4026	2948	1.81765	Invalid mass	HMDB0032987	NA	3616	Flavonoids	level3	NA	Phenylpropanoids and polyketides	Isoflavonoids	Isoflav-2-enes	NA	Up
7.83_406.21933	1.30979	0.0314871	0.22215	1.0593	HSPCM:HS	7.83	406.219	NA	47	C21 H28 F2 N4 O2	5-Fluoro-3,5-ADB-PFUPPYCA		NA	NA	0.00129969	3.19948	3192	47.0493	No match	NA	NA	57621562	NA	level3	Reference-6884	NA	NA	NA	NA	Up
8.736_406.21948	1.29169	0.0147552	0.140509	1.22038	HSPCM:HS	8.736	406.219	NA	69.4	C19 H34 O9	2-(hydroxymethyl)-6-[(e)-4-(1,2,4-trihydroxy-2,6,6-trimethylcyclohexyl)but-3-en-2-yl]oxyoxane-3,4,5-triol		NA	NA	-0.000798015	-1.96449	3555	69.4271	Full match	NA	NA	NA	NA	level2	Reference-8038	NA	NA	NA	NA	Up
9.752_326.20854	1.43534	0.000136455	0.00606761	1.42386	HSPCM:HS	9.752	326.209	NA	66.5	C18 H30 O5	2,3-dinor-11β-prostaglandin f2α		NA	NA	-0.000785539	-2.40808	3914	66.5142	Full match	NA	NA	NA	NA	level2	Reference-9782	NA	NA	NA	NA	Up
9.988_326.20955	1.74561	4.31067e-07	0.000133048	2.06168	HSPCM:HS	9.988	326.21	NA	71.5	C18 H30 O5	2,3-dinor prostaglandin e1		NA	NA	0.000223063	0.683803	3282	71.4978	Full match	NA	NA	NA	NA	level2	Reference-9847	NA	NA	NA	NA	Up
0.911_369.07582	1.76214	0.0315796	0.177869	1.49554	HSPCM:HS	0.911	369.076	12.3	NA	C16 H14 F3 N3 O2 S	Lansoprazole		1419	NA	-5.91848e-05	-0.160359	199	12.297	Full match	HMDB0005008	NA	3746	Imidazole and derivatives	level3	NA	Organoheterocyclic compounds	Benzimidazoles	Sulfinylbenzimidazoles	NA	Up
10.036_430.30840	1.38073	0.0483871	0.226066	1.663	HSPCM:HS	10.036	430.308	70	NA	C27 H42 O4	Hecogenin 海柯皂苷元		186	Steroids 甾体及苷类	8.80608e-05	0.204646	3089	69.9528	Full match	NA	NA	NA	NA	level2	NA	NA	NA	NA	NA	Up
10.036_486.33493	1.2538	2.54827e-06	0.000446212	1.65331	HSPCM:HS	10.036	486.335	73.6	39.5	C30 H46 O5	Quillaic acid 皂皮酸		1144	Terpenoids 萜类及苷类	0.000404151	0.831015	4483	73.6165	No match	NA	C08972	6857	Terpenoids	level2	NA	Terpenoids	Triterpenoids (C30)	Oleananes	NULL	Up
10.036_504.34560	1.28735	9.83495e-05	0.00507133	1.94995	HSPCM:HS	10.036	504.346	NA	48.3	C30 H48 O6	(1α,2α,3β,5ξ,9ξ,18ξ)-1,2,3,19-Tetrahydroxyurs-12-en-28-oic acid		NA	NA	0.000510107	1.01143	4472	48.302	No match	NA	NA	22913595	NA	level3	Reference-7684	NA	NA	NA	NA	Up
10.696_233.13050	1.48367	0.0390009	0.201079	1.3576	HSPCM:HS	10.696	233.131	NA	40.6	C25 H38 O8	5α-Dihydrotestosterone glucuronide		NA	NA	-233.126	-499995	3312	40.6405	Invalid mass	HMDB0006203	NA	24850129	Steroids and derivatives	level3	Reference-248	Lipids and lipid-like molecules	Steroids and steroid derivatives	Steroidal glycosides	NA	Up
10.699_348.19109	1.40983	0.000435434	0.0127966	1.35442	HSPCM:HS	10.699	348.191	NA	69.5	C18 H30 O5	2,3-dinor-11β-prostaglandin f2α		NA	NA	21.9818	67385.5	3560	69.5024	Invalid mass	NA	NA	NA	NA	level3	Reference-9782	NA	NA	NA	NA	Up
10.766_220.14658	1.53676	3.83205e-05	0.00261857	2.06678	HSPCM:HS	10.766	220.147	NA	65.5	C14 H20 O2	2,6-Di-tert-butyl-1,4-benzoquinone		NA	NA	0.000245842	1.11672	4804	65.517	Full match	HMDB0013817	NA	12336	Terpenoids	level2	Reference-607	Lipids and lipid-like molecules	Prenol lipids	Monoterpenoids	NA	Up
11.295_307.21473	1.25545	0.00579686	0.064817	1.03441	HSPCM:HS	11.295	307.215	12.7	47.5	C18 H29 N O3	Betaxolol		NA	NA	-1.5067e-05	-0.0490438	5040	47.4693	Partial match	HMDB0014341	C06849	2279	Phenols and derivatives	level3	Reference-1923	Benzenoids	Phenols	Tyrosols and derivatives	NULL	Up
11.398_318.18062	1.828	9.90992e-05	0.00507883	2.23675	HSPCM:HS	11.398	318.181	NA	58.6	C19 H26 O4	Coenzyme Q2	辅酶Q2	NA	NA	-0.00248979	-7.82502	5092	58.5571	Invalid mass	HMDB0006709	C00399	4444053	Prenol lipids[PR]	level3	Reference-379	Lipids and lipid-like molecules	Prenol lipids	Quinone and hydroquinone lipids	map00130 Ubiquinone and other terpenoid-quinone biosynthesis; map00190 Oxidative phosphorylation; map01100 Metabolic pathways; map01110 Biosynthesis of secondary metabolites; map02020 Two-component system	Up
11.886_272.17769	1.41389	0.000395325	0.0120388	1.89865	HSPCM:HS	11.886	272.178	57	75.8	C18 H24 O2	19-Norandrostenedione		NA	NA	5.70075e-05	0.20945	5306	75.7898	Partial match	NA	NA	541559	Sports Doping Drugs	level2	Reference-1860	NA	NA	NA	NA	Up
11.962_478.25469	1.71554	0.000401705	0.0121889	2.50207	HSPCM:HS	11.962	478.255	NA	38.6	C27 H36 F2 O5	Diflucortolone pivalate		NA	NA	0.00160558	3.35717	3649	38.5728	No match	NA	D03813	59756	Drugs	level3	Reference-2032	NA	NA	NA	NA	Up
12.04_292.20368	1.30113	1.95398e-05	0.00183757	1.70757	HSPCM:HS	12.04	292.204	NA	87.5	C18 H26 O2	19-Nortestosterone		NA	NA	18.0104	65685.1	5372	87.5346	Invalid mass	HMDB0002725	C07254	9520	Steroids and derivatives	level3	Reference-288	Lipids and lipid-like molecules	Steroids and steroid derivatives	Estrane steroids	NULL	Up
12.047_364.22253	1.40079	0.0111765	0.0980566	1.64653	HSPCM:HS	12.047	364.223	NA	68.2	C21 H32 O5	20 β-Dihydrocortisol		NA	NA	-0.00244327	-6.70814	5380	68.1741	Invalid mass	NA	NA	144698	NA	level3	Reference-1861	NA	NA	NA	NA	Up
12.255_362.16739	1.25746	0.000782209	0.0184676	1.27042	HSPCM:HS	12.255	362.167	NA	48.5	C16 H22 N6 O4	Protirelin		NA	NA	-0.0028638	-7.90732	4085	48.5321	Invalid mass	HMDB0060080	C03958	554166	Hormones and transmitters	level3	Reference-713	Organic acids and derivatives	Carboxylic acids and derivatives	Amino acids, peptides, and analogues	NULL	Up
12.259_218.16736	1.40606	0.000144329	0.00655722	1.72807	HSPCM:HS	12.259	218.167	82.6	83.9	C15 H22 O	Nootkatone		NA	NA	0.000291112	1.33436	5235	83.8868	Partial match	HMDB0013687	C17914	1064812	Terpenoids	level2	Reference-842	Lipids and lipid-like molecules	Prenol lipids	Sesquiterpenoids	NA	Up
12.259_327.24088	1.3931	1.06933e-05	0.00121456	1.77939	HSPCM:HS	12.259	327.241	NA	50.6	C18 H33 N O4	9-Nitrooleate		NA	NA	-7.98904e-05	-0.244133	5479	50.6289	Full match	NA	NA	9820320	NA	level3	Reference-6717	NA	NA	NA	NA	Up
12.259_348.17023	1.46252	0.000811293	0.0189942	2.00768	HSPCM:HS	12.259	348.17	NA	48	C16 H26 N2 O5	Methyl (2R)-1-(cyclohexylcarbonyl)-4-(methoxyacetyl)-2-piperazinecarboxylate		NA	NA	21.9861	67403.8	5496	48.0029	Invalid mass	NA	NA	5500308	NA	level3	Reference-8798	NA	NA	NA	NA	Up
12.26_333.23031	1.41897	2.92557e-05	0.00231976	1.84575	HSPCM:HS	12.26	333.23	NA	78.2	C20 H31 N O3	Stearidonoyl glycine		NA	NA	-8.75571e-05	-0.262752	5488	78.1554	Full match	NA	NA	29341736	NA	level2	Reference-6886	NA	NA	NA	NA	Up
12.657_308.23511	1.4519	0.00107762	0.0227003	1.88438	HSPCM:HS	12.657	308.235	NA	59.7	C20 H30 O2	Eicosapentaenoic acid	二十碳五稀酸	NA	NA	6.01053	19887.6	5683	59.696	Invalid mass	HMDB0001999	C06428	393682	Fatty acyls[FA]	level3	Reference-6792	Lipids and lipid-like molecules	Fatty Acyls	Fatty acids and conjugates	map01040 Biosynthesis of unsaturated fatty acids	Up
12.657_366.23819	1.3483	0.0368212	0.195875	1.28824	HSPCM:HS	12.657	366.238	NA	68.6	C22 H32 N4 O2	N-({(1s,4s,6s)-6-isopropyl-3-methyl-4-[2-oxo-2-(1-pyrrolidinyl)ethyl]-2-cyclohexen-1-yl}methyl)-2-pyrazinecarboxamide		NA	NA	-18.0143	-46881.5	5659	68.612	Invalid mass	NA	NA	NA	NA	level3	Reference-9985	NA	NA	NA	NA	Up
13.158_382.23554	1.47999	0.0103786	0.0931971	2.00976	HSPCM:HS	13.158	382.236	NA	35.5	C22 H30 N4 O2	N-{[(2R,4S,5R)-5-(3-Cyclopentyl-1-methyl-1H-pyrazol-5-yl)-1-azabicyclo[2.2.2]oct-2-yl]methyl}-2-furamide		NA	NA	-0.00134114	-3.50867	5879	35.4645	No match	NA	NA	21381042	NA	level3	Reference-9073	NA	NA	NA	NA	Up
13.163_332.19628	2.4459	5.66176e-07	0.000183216	2.69069	HSPCM:HS	13.163	332.196	NA	74.2	C20 H30 O5	Prostaglandin k2		NA	NA	-18.013	-51435.1	5878	74.1582	Invalid mass	NA	NA	NA	NA	level3	Reference-9786	NA	NA	NA	NA	Up
13.171_292.20379	1.7173	3.44413e-05	0.00249906	2.19342	HSPCM:HS	13.171	292.204	NA	87.8	C18 H28 O3	9S,13R-12-Oxophytodienoic acid		NA	NA	-5.01842e-05	-0.171744	5870	87.7555	Full match	NA	NA	29341844	NA	level2	Reference-7975	NA	NA	NA	NA	Up
13.204_560.26567	1.23445	0.0409443	0.206476	1.20534	HSPCM:HS	13.204	560.266	NA	58.4	C31 H42 N2 O5	N-[(1s,2s,8s,8as)-8-hydroxy-7-{(2s)-1-[(4-methoxybenzyl)amino]-1-oxo-2-propanyl}-1,4a-dimethyldecahydro-2-naphthalenyl]-4-methoxybenzamide		NA	NA	37.9563	72670.1	5903	58.4222	Invalid mass	NA	NA	NA	NA	level3	Reference-9643	NA	NA	NA	NA	Up
13.331_210.12589	1.70654	0.00323639	0.0453867	1.13555	HSPCM:HS	13.331	210.126	62	72.3	C12 H18 O3	trans-Jasmonic Acid		1823	NA	0.000293217	1.39544	5952	61.9568	Full match	NA	NA	5584836	Others	level1	NA	NA	NA	NA	NA	Up
13.353_248.17774	1.55294	0.00314683	0.0445271	1.39443	HSPCM:HS	13.353	248.178	NA	90.8	C16 H26 O3	Tetranor-12r-hete		NA	NA	-18.0105	-67660.6	5982	90.8325	Invalid mass	NA	NA	NA	NA	level3	Reference-9904	NA	NA	NA	NA	Up
13.364_327.24088	1.39858	2.1639e-06	0.000395382	1.96944	HSPCM:HS	13.364	327.241	NA	60	C18 H33 N O4	10-Nitrooleate		NA	NA	-8.14809e-05	-0.248994	5974	59.9703	Full match	NA	NA	21375709	NA	level2	Reference-6748	NA	NA	NA	NA	Up
13.365_382.23551	1.58883	0.0445952	0.216036	1.70094	HSPCM:HS	13.365	382.236	NA	36.5	C24 H31 F N2 O	STS-135		NA	NA	-0.00652709	-17.0758	4434	36.5439	Invalid mass	NA	NA	28189067	Drugs	level3	Reference-5076	NA	NA	NA	NA	Up
13.365_400.24619	1.59965	0.0452554	0.217582	1.72591	HSPCM:HS	13.365	400.246	NA	74.8	C22 H32 N4 O3	(2s,5as,8ar)-6-benzyl-1-methyl-2-[3-(4-morpholinyl)-3-oxopropyl]octahydropyrrolo[3,2-e][1,4]diazepin-5(2h)-one		NA	NA	-0.00125182	-3.12761	5976	74.8159	No match	NA	NA	NA	NA	level3	Reference-10279	NA	NA	NA	NA	Up
14.099_302.18577	2.10526	0.000280971	0.00983985	2.26757	HSPCM:HS	14.099	302.186	NA	71.5	C19 H26 O3	11-Ketotestosterone		NA	NA	-0.00242926	-8.03891	6296	71.5406	Invalid mass	NA	C14256	4445528	Drugs	level3	Reference-6250	NA	NA	NA	NULL	Up
14.1_350.16735	1.32694	0.00444396	0.0538206	1.17586	HSPCM:HS	14.1	350.167	NA	45.1	C21 H24 N2 O4	N-{4-[(2r,3r)-3-(hydroxymethyl)-4-methyl-5-oxo-2-morpholinyl]phenyl}-3-phenylpropanamide		NA	NA	-18.0063	-48907	6308	45.0572	Invalid mass	NA	NA	NA	NA	level3	Reference-10197	NA	NA	NA	NA	Up
14.109_332.19630	1.55018	0.0024594	0.0378595	1.33187	HSPCM:HS	14.109	332.196	NA	65.4	C20 H28 O4	1,4a-Dimethyl-6-methylene-5-[2-(2-oxo-2,5-dihydro-3-furanyl)ethyl]decahydro-1-naphthalenecarboxylic acid		NA	NA	-0.00245802	-7.39925	6315	65.4241	Invalid mass	NA	NA	22370382	NA	level3	Reference-7637	NA	NA	NA	NA	Up
14.142_294.21942	1.61764	1.2975e-05	0.00140355	2.13813	HSPCM:HS	14.142	294.219	NA	81.4	C18 H30 O3	13(S)-HOTrE		NA	NA	-7.4204e-05	-0.252206	6314	81.3671	Full match	NA	C16316	NA	Fatty acyls[FA]	level2	Reference-9864	FA Fatty acyls	FA02 Octadecanoids	FA0200 Other Octadecanoids	map00592 alpha-Linolenic acid metabolism	Up
14.192_334.21200	1.32081	0.0141553	0.112453	1.10879	HSPCM:HS	14.192	334.212	31.6	69.7	C20 H32 O5	15-keto Prostaglandin E1		NA	NA	-18.013	-51140.5	6342	69.7013	Invalid mass	HMDB0001320	C04654	NA	Fatty acyls[FA]	level3	Reference-9743	Lipids and lipid-like molecules	Fatty Acyls	Eicosanoids	NULL	Up
14.873_472.35591	1.42597	8.53351e-05	0.00454394	1.32021	HSPCM:HS	14.873	472.356	67.2	NA	C30 H48 O4	Echinocystic acid 刺囊酸		891	Terpenoids 萜类及苷类	0.000649111	1.3742	6650	67.1746	No match	NA	C08942	66044	Terpenoids	level2	NA	Terpenoids	Triterpenoids (C30)	Dammarenes	NULL	Up
14.901_300.16950	1.65585	0.00100219	0.0215986	1.41946	HSPCM:HS	14.901	300.17	NA	55.9	C19 H24 O3	2-Methoxyestrone		NA	NA	-0.00304696	-10.1507	6676	55.8781	Invalid mass	HMDB0000010	C05299	389515	Sterol lipids[ST]	level3	Reference-161	Lipids and lipid-like molecules	Steroids and steroid derivatives	Estrane steroids	map00140 Steroid hormone biosynthesis	Up
14.967_390.23838	1.29309	0.00577253	0.0647772	1.36159	HSPCM:HS	14.967	390.238	26.9	56.6	C23 H34 O5	15-Deoxy-Δ12,14-prostaglandin J2-2-glycerol ester		NA	NA	-0.00224396	-5.75019	4986	56.6144	Invalid mass	NA	NA	29341666	Endogenous Metabolites	level3	Reference-4746	NA	NA	NA	NA	Up
15.01_316.20157	1.28005	0.00638649	0.0690373	1.04667	HSPCM:HS	15.01	316.202	NA	73	C18 H30 O3	13-OxoODE		NA	NA	21.9821	74713.2	6699	72.9972	Invalid mass	HMDB0004668	C14765	NA	Fatty acyls[FA]	level3	Reference-9770	Lipids and lipid-like molecules	Fatty Acyls	Lineolic acids and derivatives	map00591 Linoleic acid metabolism	Up
16.318_438.25544	1.51504	0.021256	0.143032	1.48287	HSPCM:HS	16.318	438.255	NA	39.6	C26 H34 N2 O4	N-{[(1s,4s,6s)-6-isopropyl-4-{2-[(4-methoxybenzyl)amino]-2-oxoethyl}-3-methyl-2-cyclohexen-1-yl]methyl}-2-furamide		NA	NA	0.00358289	8.17541	7306	39.58	Invalid mass	NA	NA	NA	NA	level3	Reference-10341	NA	NA	NA	NA	Up
16.466_803.48198	6.8884	0.000164165	0.00722413	4.47918	HSPCM:HS	16.466	803.482	NA	34.6	C44 H69 N O12	Tacrolimus		NA	NA	4.49417e-06	0.00559337	4180	34.5964	No match	HMDB0015002	C01375	393220	Polyketides[PK]	level3	Reference-3213	Phenylpropanoids and polyketides	Macrolide lactams	null	NA	Up
16.469_294.21947	1.20247	0.00604021	0.0663258	1.19482	HSPCM:HS	16.469	294.219	NA	95.1	C18 H30 O3	9-Oxo-10(E),12(E)-octadecadienoic acid		NA	NA	-2.48812e-05	-0.0845669	7374	95.099	Full match	HMDB0004669	C14766	4446138	Fatty acyls[FA]	level2	Reference-5838	Lipids and lipid-like molecules	Fatty Acyls	Lineolic acids and derivatives	map00591 Linoleic acid metabolism	Up
16.89_383.26723	1.52968	0.000673069	0.0166667	1.88006	HSPCM:HS	16.89	383.267	NA	41	C21 H34 O5	1-(3,5-Dihydroxyphenyl)-12-hydroxy-2-tridecanyl acetate		NA	NA	17.0266	46490.2	7547	41.0439	Invalid mass	NA	NA	22370022	NA	level3	Reference-7806	NA	NA	NA	NA	Up
16.895_528.27084	1.79022	0.00249747	0.0381833	2.04171	HSPCM:HS	16.895	528.271	NA	41.8	C32 H36 N2 O5	(1E,4S,5E,7R,9E,11aR,14S,14aR,15S,15aR,16aS)-7-Hydroxy-14-(1H-indol-3-ylmethyl)-4,6,15,15a-tetramethyl-4,7,14,14a,15,15a,16a,16b-octahydro-3H-cyclotrideca[d]oxireno[f]isoindole-8,11,12(13H)-trione		NA	NA	0.00841558	15.9307	7556	41.8115	Invalid mass	NA	NA	4572750	NA	level3	Reference-7523	NA	NA	NA	NA	Up
17.093_381.28798	1.57714	0.000483059	0.013579	2.44521	HSPCM:HS	17.093	381.288	NA	31.2	C22 H36 O4	Ciprostene		NA	NA	17.0266	46742.9	7644	31.2197	Invalid mass	NA	NA	4943416	Endogenous Metabolites	level3	Reference-4736	NA	NA	NA	NA	Up
17.102_408.24478	1.39771	0.0302826	0.174332	1.42107	HSPCM:HS	17.102	408.245	NA	50.1	C21 H38 O6	3-Methoxy prostaglandin F1α		NA	NA	21.9779	56898.3	7622	50.1479	Invalid mass	NA	NA	29341817	Endogenous Metabolites	level3	Reference-4719	NA	NA	NA	NA	Up
17.208_250.19337	1.43212	0.0163596	0.12214	1.08638	HSPCM:HS	17.208	250.193	86.9	81	C16 H26 O2	Clareolide 香紫苏内酯		698	Terpenoids 萜类及苷类	9.44355e-05	0.37745	7706	86.8711	Full match	HMDB0035293	NA	9044006	Terpenoids	level2	NA	Organoheterocyclic compounds	Naphthofurans	null	NA	Up
17.52_440.27104	1.41636	0.00807883	0.0803087	1.25967	HSPCM:HS	17.52	440.271	NA	44.2	C26 H36 N2 O4	Norverapamil		NA	NA	0.00352808	8.01349	7843	44.1857	Invalid mass	NA	NA	94724	Drugs	level3	Reference-2498	NA	NA	NA	NA	Up
19.966_356.29258	1.22803	0.0124077	0.104182	1.13969	HSPCM:HS	19.966	356.293	NA	90.3	C21 H40 O4	Monoolein		NA	NA	-7.88131e-05	-0.221203	8926	90.3389	Full match	NA	NA	4516959	NA	level2	Reference-967	NA	NA	NA	NA	Up
4.872_368.11075	1.52217	0.00586956	0.0650706	1.69665	HSPCM:HS	4.872	368.111	NA	75.2	C17 H20 O9	(3R,5R)-1,3,5-Trihydroxy-4-{[(2E)-3-(4-hydroxy-3-methoxyphenyl)-2-propenoyl]oxy}cyclohexanecarboxylic acid		NA	NA	2.03428e-05	0.0552627	2183	75.1527	No match	NA	NA	8352553	NA	level2	Reference-7814	NA	NA	NA	NA	Up
5.01_326.19400	3.77656	1.60803e-06	0.000331931	3.89659	HSPCM:HS	5.01	326.194	NA	37.8	C20 H29 N3 O2	ADBICA		NA	NA	-17.032	-49623.2	2248	37.78	Invalid mass	NA	NA	29342130	Drugs	level3	Reference-5148	NA	NA	NA	NA	Up
5.444_415.27824	3.74069	8.26481e-08	8.22659e-05	3.91633	HSPCM:HS	5.444	415.278	NA	30.9	C24 H37 N3 O3	2-[(1s,4s,5s)-4-{[(ethylcarbamoyl)amino]methyl}-5-isopropyl-2-methyl-2-cyclohexen-1-yl]-n-(4-methoxybenzyl)acetamide		NA	NA	-0.0052484	-12.6381	2436	30.8543	Invalid mass	NA	NA	NA	NA	level3	Reference-10318	NA	NA	NA	NA	Up
5.462_370.22140	1.4062	0.000195699	0.0081428	1.70713	HSPCM:HS	5.462	370.221	NA	33.2	C16 H34 O9	PEG n8		NA	NA	0.00111244	3.0048	1778	33.2468	No match	NA	NA	71135	Industrial Chemicals	level3	Reference-1822	NA	NA	NA	NA	Up
5.78_363.17940	1.30548	0.0260797	0.159187	1.14148	HSPCM:HS	5.78	363.179	NA	36.2	C22 H22 F N3 O	(4-Fluorophenyl){1-[(2-phenyl-1H-imidazol-4-yl)methyl]-4-piperidinyl}methanone		NA	NA	0.00470521	12.9558	2587	36.1564	Invalid mass	NA	NA	2091269	NA	level3	Reference-6713	NA	NA	NA	NA	Up
6.26_292.17863	1.35495	0.0205551	0.140643	1.71904	HSPCM:HS	6.26	292.179	NA	30.3	C16 H24 N2 O3	Carteolol		NA	NA	-6.28504e-05	-0.21511	2799	30.3158	Full match	HMDB0014662	C06874	2485	Hydroquinolines	level3	Reference-1964	Organoheterocyclic compounds	Quinolines and derivatives	Hydroquinolines	NULL	Up
7.328_324.19363	1.27423	0.0128273	0.106847	1.62097	HSPCM:HS	7.328	324.194	NA	34.3	C18 H28 O5	15-(tert-Butyl)-2,3,5,6,8,9,11,12-octahydro-1,4,7,10,13-benzopentaoxacyclopentadecine		NA	NA	-4.50816e-05	-0.139058	3276	34.2805	Full match	NA	NA	522529	NA	level3	Reference-3769	NA	NA	NA	NA	Up
7.717_212.06874	145.994	6.45289e-09	1.86434e-05	7.44643	HSPCM:HS	7.717	212.069	31.6	NA	C10 H12 O5	Gallic acid trimethyl ether 3,4,5-三甲氧基苯甲酸		467	Phenolic acids 酚酸类及苷类	0.000270459	1.27534	3458	31.6353	Full match	HMDB0033839	NA	8054	Benzene and derivatives	level3	NA	Benzenoids	Benzene and substituted derivatives	Benzoic acids and derivatives	NA	Up
7.721_323.05852	10.8496	3.03614e-05	0.00234117	5.42598	HSPCM:HS	7.721	323.059	4.1	NA	C15 H21 N3 O3 S	Gliclazide		1437	NA	-0.0718452	-222.341	2599	4.08961	Invalid mass	HMDB0015252	NA	3356	Benzene and derivatives	level3	NA	Benzenoids	Benzene and substituted derivatives	Benzenesulfonamides	NA	Up
7.794_254.15194	1.99414	0.000638471	0.0162125	1.49383	HSPCM:HS	7.794	254.152	NA	74.8	C14 H22 O4	(+/-)-C75		NA	NA	0.000134122	0.527724	3437	74.8447	Full match	NA	NA	3456585	NA	level2	Reference-6613	NA	NA	NA	NA	Up
7.841_514.14806	1.39412	0.024934	0.155237	1.64353	HSPCM:HS	7.841	514.148	NA	35.2	C26 H25 F N4 O4	1-[(1r,9s)-11-(4-fluorobenzoyl)-6-oxo-7,11-diazatricyclo[7.3.1.02,7]trideca-2,4-dien-5-yl]-3-(2-methoxyphenyl)urea		NA	NA	37.9621	79721.1	3495	35.1968	Invalid mass	NA	NA	NA	NA	level3	Reference-10016	NA	NA	NA	NA	Up
7.86_428.20242	1.40022	0.0304559	0.17497	1.53651	HSPCM:HS	7.86	428.202	NA	37	C25 H30 N2 O3	(4as,9ar)-7-benzyl-2-[(4-methoxyphenyl)acetyl]decahydro-6h-pyrido[3,4-d]azepin-6-one		NA	NA	21.9768	54099.9	3512	36.9624	Invalid mass	NA	NA	NA	NA	level3	Reference-9361	NA	NA	NA	NA	Up
7.907_326.15176	1.2174	0.0322783	0.180265	1.05966	HSPCM:HS	7.907	326.152	79.7	38.4	C20 H22 O4	Dehydrodiisoeugenol 去氢二异丁香酚		320	Phenol 酚类及苷类	-5.27967e-05	-0.161878	3531	79.6689	Full match	NA	NA	4527718	Phenols and derivatives	level2	NA	NA	NA	NA	NA	Up
8.444_250.15700	1.45311	0.0147679	0.114993	1.58033	HSPCM:HS	8.444	250.157	38.3	37.3	C15 H22 O3	Nardosinone 甘松新酮		163	Terpenoids 萜类及苷类	0.000107754	0.430747	3768	38.3408	Full match	NA	NA	147074	Terpenoids	level3	NA	NA	NA	NA	NA	Up
8.711_390.28113	1.32927	0.0130185	0.107606	1.57503	HSPCM:HS	8.711	390.281	NA	57.6	C24 H38 O4	Bis(2-ethylhexyl) phthalate		NA	NA	0.0041181	10.5517	2911	57.5866	Invalid mass	NA	NA	21106505	Industrial Chemicals	level3	Reference-30	NA	NA	NA	NA	Up
8.715_358.28313	1.39211	0.0184768	0.131404	1.61818	HSPCM:HS	8.715	358.283	NA	49.8	C24 H40 O3	Lithocholic acid	石胆酸	NA	NA	-18.0146	-47873.3	2908	49.7934	Invalid mass	HMDB0000761	C03990	NA	Sterol lipids[ST]	level3	Reference-9882	Organic compounds	Lipids and lipid-like molecules	Steroids and steroid derivatives	map00121 Secondary bile acid biosynthesis; map04976 Bile secretion	Up
8.887_400.16784	1.79131	0.038249	0.198814	2.02169	HSPCM:HS	8.887	400.168	NA	41.6	C24 H23 F N4 O2	N-[(1r,9s)-11-(4-fluorobenzyl)-6-oxo-7,11-diazatricyclo[7.3.1.02,7]trideca-2,4-dien-5-yl]isonicotinamide		NA	NA	-18.0127	-43073.9	2961	41.558	Invalid mass	NA	NA	NA	NA	level3	Reference-10093	NA	NA	NA	NA	Up
9.084_292.13109	1.43023	0.0187706	0.132464	1.57598	HSPCM:HS	9.084	292.131	NA	45.6	C16 H20 O5	11,13-Dihydroxy-4-methyl-4,5,6,7,8,9-hexahydro-2H-3-benzoxacyclododecine-2,10(1H)-dione		NA	NA	1.33814e-05	0.0458061	4052	45.5828	Full match	NA	NA	261430	NA	level3	Reference-7534	NA	NA	NA	NA	Up
9.242_331.23577	1.30182	0.00680329	0.072108	1.02045	HSPCM:HS	9.242	331.236	NA	31.5	C18 H31 N O4	10-Nitrolinoleate		NA	NA	6.01046	18480.9	4119	31.4781	Invalid mass	HMDB0005049	C13800	4445433	Fatty acyls[FA]	level3	Reference-6679	Lipids and lipid-like molecules	Fatty Acyls	Lineolic acids and derivatives	NULL	Up
9.242_336.19117	1.33982	0.0114023	0.099107	1.08948	HSPCM:HS	9.242	336.191	NA	64.2	C18 H26 N4 O	5-methoxy-2-[(3s)-1-(1-methyl-4-piperidinyl)-3-pyrrolidinyl]-1h-benzimidazole		NA	NA	21.9805	69954.7	4119	64.2374	Invalid mass	NA	NA	NA	NA	level3	Reference-10319	NA	NA	NA	NA	Up
9.991_250.15703	1.6739	0.000246068	0.00911102	2.53532	HSPCM:HS	9.991	250.157	61.2	76.1	C15 H22 O3	7,8-Bis(hydroxymethyl)-1,4a-dimethyl-3,4,4a,5,6,7-hexahydro-2H-benzo[7]annulen-2-one		NA	NA	0.000135892	0.543227	4456	76.1482	Partial match	NA	NA	22369916	NA	level2	Reference-7612	NA	NA	NA	NA	Up

## Sheet: Table S5
Table S5. KEGG pathway enriched for differentially expressed genes.
ISPCM/IS	KEGG Pathway Term ID	KEGG Pathway Term Desc	KEGG Pathway Term Level1	KEGG Pathway Term Level2	Term Candidate Gene Num	Total Candidate Gene Num	Term Gene Num	Total Gene Num	Rich Ratio	P value	Q value	Gene ids	Gene Symbols
	4016	MAPK signaling pathway - plant	Environmental Information Processing	Signal transduction	4	20	151	4768	0.0264901	0.0031516	0.037812	1.07279e+29	LOC107278750,LOC4340427,LOC9267508,LOC4330957
	906	Carotenoid biosynthesis	Metabolism	Metabolism of terpenoids and polyketides	2	20	29	4768	0.0689655	0.00634204	0.037812	92696754347261	LOC9269675,LOC4347261
	4626	Plant-pathogen interaction	Organismal Systems	Environmental adaptation	4	20	201	4768	0.0199005	0.00872585	0.037812	4.33209e+27	LOC4332090,LOC4338633,LOC9267508,LOC4330957
	940	Phenylpropanoid biosynthesis	Metabolism	Biosynthesis of other secondary metabolites	4	20	229	4768	0.0174672	0.0136743	0.0416782	4.34194e+27	LOC4341935,LOC4331437,LOC4326273,LOC4344281
	4075	Plant hormone signal transduction	Environmental Information Processing	Signal transduction	4	20	240	4768	0.0166667	0.0160301	0.0416782	1.07279e+29	LOC107278750,LOC4351462,LOC4330957,LOC4337372
	600	Sphingolipid metabolism	Metabolism	Lipid metabolism	1	20	30	4768	0.0333333	0.118817	0.255048	9268279	LOC9268279
	62	Fatty acid elongation	Metabolism	Lipid metabolism	1	20	40	4768	0.025	0.155348	0.255048	4332090	LOC4332090
	3410	Base excision repair	Genetic Information Processing	Replication and repair	1	20	44	4768	0.0227273	0.169554	0.255048	4327631	LOC4327631
	61	Fatty acid biosynthesis	Metabolism	Lipid metabolism	1	20	46	4768	0.0217391	0.176572	0.255048	4340093	LOC4340093
	1212	Fatty acid metabolism	Metabolism	Global and overview maps	1	20	75	4768	0.0133333	0.272205	0.353867	4340093	LOC4340093
	4144	Endocytosis	Cellular Processes	Transport and catabolism	1	20	150	4768	0.00666667	0.473025	0.536715	4337555	LOC4337555
	520	Amino sugar and nucleotide sugar metabolism	Metabolism	Carbohydrate metabolism	1	20	160	4768	0.00625	0.49543	0.536715	4336977	LOC4336977
	3010	Ribosome	Genetic Information Processing	Translation	1	20	314	4768	0.00318471	0.744697	0.744697	9271813	LOC9271813
	196	Photosynthesis - antenna proteins	Metabolism	Energy metabolism	6	31	15	4768	0.4	2.17518e-10	5.00291e-09	4.3436e+41	LOC4343604,LOC4350176,LOC4346803,LOC4324599,LOC4333359,LOC4336028
	860	Porphyrin and chlorophyll metabolism	Metabolism	Metabolism of cofactors and vitamins	3	31	40	4768	0.075	0.00208977	0.0240324	4.3269e+20	LOC4326901,LOC4332690,LOC4337415
	943	Isoflavonoid biosynthesis	Metabolism	Biosynthesis of other secondary metabolites	1	31	1	4768	1	0.00650168	0.0498462	4334886	LOC4334886
	520	Amino sugar and nucleotide sugar metabolism	Metabolism	Carbohydrate metabolism	4	31	160	4768	0.025	0.0189657	0.109053	9.26877e+27	LOC9268769,LOC4337166,LOC4331519,LOC4324117
	592	alpha-Linolenic acid metabolism	Metabolism	Lipid metabolism	2	31	52	4768	0.0384615	0.0443576	0.182044	43459944352160	LOC4345994,LOC4352160
	460	Cyanoamino acid metabolism	Metabolism	Metabolism of other amino acids	2	31	54	4768	0.037037	0.0474898	0.182044	43361424348315	LOC4336142,LOC4348315
	591	Linoleic acid metabolism	Metabolism	Lipid metabolism	1	31	16	4768	0.0625	0.0992536	0.303361	4345994	LOC4345994
	450	Selenocompound metabolism	Metabolism	Metabolism of other amino acids	1	31	19	4768	0.0526316	0.116771	0.303361	4349123	LOC4349123
	730	Thiamine metabolism	Metabolism	Metabolism of cofactors and vitamins	1	31	22	4768	0.0454545	0.133958	0.303361	4338768	LOC4338768
	2010	ABC transporters	Environmental Information Processing	Membrane transport	1	31	24	4768	0.0416667	0.145236	0.303361	4323896	LOC4323896
	941	Flavonoid biosynthesis	Metabolism	Biosynthesis of other secondary metabolites	1	31	26	4768	0.0384615	0.156372	0.303361	4334886	LOC4334886
	908	Zeatin biosynthesis	Metabolism	Metabolism of terpenoids and polyketides	1	31	28	4768	0.0357143	0.167367	0.303361	4327887	LOC4327887
	270	Cysteine and methionine metabolism	Metabolism	Amino acid metabolism	2	31	118	4768	0.0169492	0.178094	0.303361	43491234347225	LOC4349123,LOC4347225
	940	Phenylpropanoid biosynthesis	Metabolism	Biosynthesis of other secondary metabolites	3	31	229	4768	0.0131004	0.184655	0.303361	4.33614e+20	LOC4336142,LOC4348315,LOC4337732
	500	Starch and sucrose metabolism	Metabolism	Carbohydrate metabolism	2	31	160	4768	0.0125	0.279279	0.387028	43361424348315	LOC4336142,LOC4348315
	53	Ascorbate and aldarate metabolism	Metabolism	Carbohydrate metabolism	1	31	52	4768	0.0192308	0.288958	0.387028	4351698	LOC4351698
	900	Terpenoid backbone biosynthesis	Metabolism	Metabolism of terpenoids and polyketides	1	31	53	4768	0.0188679	0.293632	0.387028	4338768	LOC4338768
	240	Pyrimidine metabolism	Metabolism	Nucleotide metabolism	1	31	55	4768	0.0181818	0.302891	0.387028	4339675	LOC4339675
	4075	Plant hormone signal transduction	Environmental Information Processing	Signal transduction	2	31	240	4768	0.00833333	0.467484	0.565902	43273154344334	LOC4327315,LOC4344334
	480	Glutathione metabolism	Metabolism	Metabolism of other amino acids	1	31	109	4768	0.00917431	0.512858	0.589787	4332456	LOC4332456
	4016	MAPK signaling pathway - plant	Environmental Information Processing	Signal transduction	1	31	151	4768	0.00662252	0.632429	0.69266	4331519	LOC4331519
	4626	Plant-pathogen interaction	Organismal Systems	Environmental adaptation	1	31	201	4768	0.00497512	0.738022	0.771449	4338382	LOC4338382
	4141	Protein processing in endoplasmic reticulum	Genetic Information Processing	Folding, sorting and degradation	1	31	221	4768	0.00452489	0.771449	0.771449	4340661	LOC4340661
ISPCM/IS、HSPCM/HS	4075	Plant hormone signal transduction	Environmental Information Processing	Signal transduction	1	1	240	4768	0.00416667	0.0503356	0.0503356	4349747	LOC4349747

## Sheet: Table S6
Table S6. Differential metabolite enrichment of the KEGG pathway.
ISPCM/IS	X.Pathway	Count	Count.All	Pvalue	Pathway.ID	KEGG.Names	KEGG.IDs	Regulate
	Plant hormone signal transduction	1	12	0.00449558	map04075	Jasmonic acid	C08491	Up
	alpha-Linolenic acid metabolism	1	44	0.0163992	map00592	Jasmonic acid	C08491	Up
	Stilbenoid, diarylheptanoid and gingerol biosynthesis	1	25	0.0159707	map00945	Piceatannol	C05901	Up
	Glycolysis / Gluconeogenesis	1	31	0.0197687	map00010	Glucose 1-phosphate	C00103	Down
	Starch and sucrose metabolism	1	37	0.0235533	map00500	Glucose 1-phosphate	C00103	Down
	Glycerolipid metabolism	1	38	0.0241827	map00561	Glucose 1-phosphate	C00103	Down
	Galactose metabolism	1	46	0.029205	map00052	Glucose 1-phosphate	C00103	Down
	Pentose and glucuronate interconversions	1	55	0.0348268	map00040	Glucose 1-phosphate	C00103	Down
	Phenylpropanoid biosynthesis	1	68	0.0428944	map00940	Coniferin 松柏苷	C00761	Down
	Arginine and proline metabolism	1	78	0.0490582	map00330	4-(Acetylamino)butanoic acid	C02946	Up
ISPCM/IS	Stilbenoid, diarylheptanoid and gingerol biosynthesis	1	25	0.00934623	map00945	6-Gingerol 6-姜酚	C10462	Up
	Starch and sucrose metabolism	1	37	0.0138058	map00500	D-(+)-Trehalose	C01083	Up
	Arachidonic acid metabolism	1	75	0.0278143	map00590	11-Dehydro thromboxane B2	C05964	Up
	Linoleic acid metabolism	2	28	0.000539189	map00591	13-OxoODE;9-Oxo-10(E),12(E)-octadecadienoic acid	C14765+C14766	Up
	Oxidative phosphorylation	1	16	0.0195562	map00190	Coenzyme Q2	C00399	Up
